# Supplementary material for: Integrated bioinformatics and interaction analysis to advance chronotherapies for mental disorders
Source: Front Pharmacol. 2024 Dec 5;15:1444342. doi: 10.3389/fphar.2024.1444342 (PMC11655208; doi:10.3389/fphar.2024.1444342)
Supplement: Supplementary file 1 [file Table2.xlsx]

## Sheet: Mouse data
S.No.	Targets	Drugs	Rhythmic expression
1	ABAT*	Phenelzine	Liver (JTK-Q= 0.002), Lung (JTK-Q= 0.014), Adrenal Gland (JTK-Q= 0.083)
2	ACADSB*	Valproic Acid	SCN (JTK-Q=0.035)
3	ACHE	Donepezil, Galantamine, Rivastigmine	Kidney (JTK-Q=0.001), Heart (JTK-Q=0.013), SCN (JTK-Q=0.055)
4	ADORA1	Caffeine, Istradefylline, Lamotrigine	Liver (JTK-Q=0.000), Liver (JTK-Q=0.001), Brown Adipose (JTK-Q=0.004)
5	ADORA2A	Caffeine, Istradefylline, Lamotrigine	Heart (JTK-Q=0.003)
6	ADORA2B	Caffeine	Lung (JTK-Q=0.005)
7	ADRA1A	Cariprazine, Chlorpromazine, Clozapine, Desipramine, Dextroamphetamine, Doxepin, Haloperidol, Iloperidone, Imipramine, Lamotrigine, Loxapine, Maprotiline, Mirtazapine, Nefazodone, Nortriptyline, Olanzapine, Paliperidone, Paroxetine, Prochlorperazine, Quetiapine, Risperidone, Ropinirole, Thioridazine, Trazodone, Trifluoperazine, Trimipramine, Ziprasidone, Clonidine, Amitriptyline, Amoxapine, Amphe…	Lung (JTK-Q= 0.000), Kidney (JTK-Q= 0.000), Heart (JTK-Q= 0.045), Skeletal Muscle (JTK-Q= 0.053), Brown Adipose (JTK-Q= 0.065)
8	ADRA1B	Amitriptyline, Amoxapine, Amphetamine, Aripiprazole, Brexpiprazole, Bromocriptine, Buspirone, Chlorpromazine, Clozapine, Desipramine, Dextroamphetamine, Doxepin, Imipramine, Loxapine, Maprotiline, Mirtazapine, Modafinil, Nefazodone, Nortriptyline, Olanzapine, Paliperidone, Paroxetine, Prochlorperazine, Quetiapine, Risperidone, Ropinirole, Thioridazine, Trimipramine, Ziprasidone, Clonidine	Liver (JTK-Q=0.000), Liver (JTK-Q=0.016), SCN (JTK-Q=0.062)
9	ADRA1D	Nortriptyline, Paroxetine, Prochlorperazine, Quetiapine, Ropinirole, Clonidine, Amitriptyline, Amoxapine, Amphetamine, Brexpiprazole, Bromocriptine, Buspirone, Chlorpromazine, Desipramine, Dextroamphetamine, Doxepin, Imipramine, Maprotiline, Mirtazapine	Adrenal Gland (JTK-Q=0.034)
10	ADRA2B	Loxapine, Maprotiline, Nortriptyline, Paliperidone, Paroxetine, Prochlorperazine, Quetiapine, Risperidone, Ropinirole, Rotigotine, Trimipramine, Ziprasidone, Clonidine, Guanfacine, Methamphetamine, Amoxapine, Amphetamine, Apomorphine, Aripiprazole, Asenapine, Bromocriptine, Chlorpromazine, Clozapine, Desipramine, Dextroamphetamine, Haloperidol	Kidney (JTK-Q=0.003)
11	ADRB1	Amphetamine, Aripiprazole, Asenapine, Desipramine, Lamotrigine, Loxapine, Nortriptyline, Olanzapine, Paroxetine, Trimipramine, Vortioxetine	Heart (JTK-Q=0.021), Lung (JTK-Q=0.028), SCN (JTK-Q=0.098)
12	ADRB2	Amphetamine, Aripiprazole, Asenapine, Desipramine, Nortriptyline, Olanzapine, Paroxetine, Trimipramine	Muscle (JTK-Q=0.010), Lung (JTK-Q=0.011), Skeletal Muscle (JTK-Q=0.020)
13	ADRB3	Amphetamine, Nortriptyline, Olanzapine, Paroxetine, Trimipramine	Brown Adipose (JTK-Q= 0.0003), Aorta (JTK-Q= 0.012), Aorta (JTK-Q= 0.012), Skeletal Muscle (JTK-Q= 0.088)
14	AOC3	Phenelzine	Lung (JTK-Q= 0.016), Aorta (JTK-Q= 0.020)
15	APP	Aducanumab	SCN (JTK-Q= 0.075)
16	AR	Fluphenazine	Aorta (JTK-Q= 0.004), Brown Adipose (JTK-Q= 0.006)
17	BCHE*	Donepezil, Galantamine, Rivastigmine	Colon (JTK-Q= 0.062)
18	BCL2	Rasagiline	SCN (JTK-Q= 0.019), Liver (JTK-Q= 0.074)
19	BDNF	Esketamine	Liver (JTK-Q= 0.005), SCN (JTK-Q= 0.042)
20	CACNA1C	Topiramate	Lung (JTK-Q= 0.030), SCN (JTK-Q= 0.053)
21	CACNA1D	Topiramate	Lung (JTK-Q= 0.000), Cerebellum (JTK-Q= 0.005)
22	CACNA1E	Lamotrigine, Topiramate	SCN (JTK-Q= 0.055)
23	CACNB2	Topiramate	Heart (JTK-Q= 0.001), Adrenal Gland (JTK-Q= 0.034)
24	CACNB3*	Topiramate	Kidney (JTK-Q= 0.061)
25	CACNB4*	Topiramate	Kidney (JTK-Q= 0.051)
26	CALM1	Chlorpromazine, Fluphenazine, Melatonin, Perphenazine, Trifluoperazine, Pimozide	Liver (JTK-Q= 0.000), Liver (JTK-Q= 0.001), Muscle (JTK-Q= 0.001), Brown Adipose (JTK-Q=0.008), Liver (JTK-Q= 0.017), SCN (JTK-Q= 0.046)
27	CALR	Melatonin	Liver (JTK-Q= 0.000), Liver (JTK-Q= 0.000), Liver (JTK-Q= 0.000), Liver (JTK-Q= 0.000)Kidney (JTK-Q=0.001), Liver (JTK-Q= 0.001), Lung (JTK-Q=0.001), Brain Stem (JTK-Q=0.004), SCN (JTK-Q=0.021), Hypothalamus (JTK-Q=0.024), Heart (JTK-Q=0.043), Cerebellum (JTK-Q=0.049), Heart (JTK-Q=0.084), Aorta (JTK-Q=0.093), Heart (JTK-Q=0.100)
28	CALY	Clozapine, Trifluoperazine	SCN (JTK-Q= 0.018)
29	CD274	Valproic acid	Lung (JTK-Q= 0.017), Heart (JTK-Q=0.084)
30	CDKN1A	Valproic acid	Liver (JTK-Q= 0.000), Liver (JTK-Q=0.000), Liver (JTK-Q= 0.000), Muscle (JTK-Q= 0.000), Adipose (JTK-Q= 0.000), Heart (JTK-Q=0.000), Kidney (JTK-Q= 0.001), Lung (JTK-Q= 0.005, Adrenal Gland (JTK-Q= 0.006), Aorta (JTK-Q= 0.010), Adipose (JTK-Q= 0.022)
31	CHRM2	Amitriptyline, Amoxapine, Aripiprazole, Clozapine, Desipramine, Diphenhydramine, Doxepin, Doxylamine, Imipramine, Loxapine, Maprotiline, Nortriptyline, Olanzapine, Paroxetine, Quetiapine, Trihexyphenidyl, Trimipramine, Ziprasidone	Brain Stem (JTK-Q= 0.012)
32	CHRM3*	Amitriptyline, Amoxapine, Aripiprazole, Chlorpromazine, Clozapine, Desipramine, Doxepin, Doxylamine, Haloperidol, Imipramine, Loxapine, Maprotiline, Nortriptyline, Olanzapine, Paroxetine, Quetiapine, Trihexyphenidyl, Trimipramine, Ziprasidone	Lung (JTK-Q= 0.007), Liver (JTK-Q= 0.079)
33	CHRNA3	Amantadine, Bupropion, Butabarbital, Fluoxetine	SCN (JTK-Q= 0.006)
34	CHRNA4	Amantadine, Butabarbital, Carbamazepine, Secobarbital	Liver (JTK-Q= 0.026)
35	CHRNB2	Butabarbital	SCN (JTK-Q= 0.009)
36	CKS1B	Fluoxetine	SCN (JTK-Q= 0.066)
37	COMT	Entacapone, Nialamide, Opicapone, Tolcapone	Liver (JTK-Q= 0.0001)
38	DDC*	Carbidopa	Liver (JTK-Q= 0.000), Liver (JTK-Q= 0.000), Kidney (JTK-Q= 0.000), Liver (JTK-Q= 0.008)
39	DRD4	Amoxapine, Apomorphine, Aripiprazole, Asenapine, Bromocriptine, Buspirone, Chlorpromazine, Clozapine, Iloperidone, Loxapine, Olanzapine, Paliperidone, Pramipexole, Quetiapine, Ropinirole, Rotigotine, Ziprasidone	Adrenal Gland (JTK-Q= 0.081)
40	EEF2*	Esketamine	SCN (JTK-Q= 0.039)
41	ESR1*	Melatonin	Liver (JTK-Q= 0.000), Liver (JTK-Q= 0.000), Liver (JTK-Q= 0.0001), Kidney (JTK-Q= 0.006), Adipose (JTK-Q= 0.010), Liver (JTK-Q= 0.013), SCN (JTK-Q= 0.057), Muscle (JTK-Q= 0.086, Aorta (JTK-Q= 0.094)
42	GABBR1*	Clozapine	SCN (JTK-Q= 0.03), SCN (JTK-Q= 0.08)
43	GABBR2	Clozapine	SCN (JTK-Q= 0.04)
44	GABRA3	Alprazolam, Amoxapine, Brexanolone, Butabarbital, Chlordiazepoxide, Clonazepam, Clorazepate, Diazepam, Estazolam, Eszopiclone, Flurazepam, Lamotrigine, Lorazepam, Memantine, Olanzapine, Oxazepam, Quazepam, Secobarbital, Temazepam, Triazolam, Zolpidem	Kidney (JTK-Q= 0.002), SCN (JTK-Q= 0.074)
45	GABRA4	Estazolam, Eszopiclone, Flurazepam, Lamotrigine, Lorazepam, Memantine, Oxazepam, Quazepam, Secobarbital, Alprazolam, Amoxapine, Brexanolone, Butabarbital, Chlordiazepoxide, Clonazepam, Clorazepate, Diazepam, Temazepam, Triazolam	Colon (JTK-Q= 0.060)
46	GABRB1	Alprazolam, Amoxapine, Brexanolone, Butabarbital, Chlordiazepoxide, Clonazepam, Clorazepate, Clozapine, Diazepam, Estazolam, Eszopiclone, Flurazepam, Lamotrigine, Lorazepam, Memantine, Oxazepam, Quazepam, Temazepam, Triazolam	Brain (JTK-Q= 0.017), Cerebellum (JTK-Q= 0.065), SCN (JTK-Q= 0.084)
47	GABRB2*	Alprazolam, Amoxapine, Brexanolone, Butabarbital, Chlordiazepoxide, Clonazepam, Clorazepate, Diazepam,Estazolam, Eszopiclone, Flurazepam, Lamotrigine, Lorazepam, Memantine, Oxazepam, Quazepam, Temazepam, Triazolam	Adipose (JTK-Q= 0.017)
48	GABRE	Alprazolam, Amoxapine, Brexanolone, Butabarbital, Clonazepam, Diazepam, Estazolam, Eszopiclone, Flurazepam, Lamotrigine, Lorazepam, Memantine, Oxazepam, Quazepam, Temazepam, Triazolam	Lung (JTK-Q= 0.017)
49	GABRG2	Alprazolam, Amoxapine, Brexanolone, Butabarbital, Chlordiazepoxide, Clonazepam, Clorazepate, Diazepam, Estazolam, Eszopiclone, Flurazepam, Lamotrigine, Lorazepam, Memantine, Olanzapine, Oxazepam, Quazepam, Temazepam, Triazolam, Zolpidem	SCN (JTK-Q= 0.029)
50	GABRQ	Alprazolam, Amoxapine, Brexanolone, Butabarbital, Chlordiazepoxide, Clonazepam, Clorazepate, Diazepam,Estazolam, Eszopiclone, Flurazepam, Lamotrigine, Lorazepam, Memantine, Oxazepam, Quazepam, Temazepam, Triazolam	Lung (JTK-Q= 0.016)
51	GLRA1	Memantine	SCN (JTK-Q= 0.022), SCN (JTK-Q= 0.072)
52	GPT*	Phenelzine	Lung (JTK-Q= 0.002)
53	GPT2*	Phenelzine	Liver (JTK-Q= 0.000), Heart (JTK-Q= 0.013), Heart (JTK-Q= 0.021), Hypothalamus (JTK-Q= 0.036), Liver (JTK-Q= 0.071), Kidney (JTK-Q=0.085)
54	GRIA1	Butabarbital, Lamotrigine	Lung (JTK-Q= 0.009), SCN (JTK-Q= 0.059)
55	GRIA3	Butabarbital, Lithium carbonate	Lung (JTK-Q= 0.000), SCN (JTK-Q= 0.032)
56	GRIK1	Butabarbital, Topiramate	SCN (JTK-Q= 0.0005)
57	GRIN1	Aripiprazole, Donepezil, Esketamine, Memantine, Secobarbital, Atomoxetine	SCN (JTK-Q= 0.044), SCN (JTK-Q= 0.064)
58	GRIN2B	Aripiprazole, Donepezil, Esketamine, Lumateperone, Memantine, Secobarbital, Atomoxetine, Haloperidol	SCN (JTK-Q= 0.084)
59	GSTP1	Clomipramine, Clozapine	SCN (JTK-Q= 0.002), SCN (JTK-Q= 0.003)
60	HCRTR2	Daridorexant, Lemborexant, Suvorexant	SCN (JTK-Q= 0.002)
61	HDAC1*	Valproic acid	Heart (JTK-Q= 0.045), Heart (JTK-Q= 0.065)
62	HDAC10	Valproic acid	Liver (JTK-Q= 0.006)
63	HDAC11*	Valproic acid	Liver (JTK-Q= 0.000), Liver (JTK-Q= 0.0001), Lung (JTK-Q= 0.006)
64	HDAC3*	Valproic acid	Kidney (JTK-Q= 0.001), Macrophages (JTK-Q= 0.066)
65	HDAC4*	Valproic acid	Adrenal Gland (JTK-Q= 0.059), Heart (JTK-Q= 0.001), Lung (JTK-Q= 0.044)
66	HDAC5*	Valproic acid	Liver (JTK-Q= 0.0004), Liver (JTK-Q= 0.001), Kidney (JTK-Q= 0.011)
67	HDAC6	Valproic acid	Brown Adipose (JTK-Q= 0.0001), Liver (JTK-Q= 0.014), Aorta (JTK-Q= 0.015)
68	HDAC7	Valproic acid	SCN (JTK-Q= 0.039)
69	HDAC9	Valproic acid	Heart (JTK-Q= 0.040)
70	HGF	Valproic acid	Kidney (JTK-Q= 0.009), White Adipose (JTK-Q= 0.015), SCN (JTK-Q= 0.091)
71	HTR1A	Trazodone, Trimipramine, Vilazodone, Vortioxetine, Ziprasidone, Amitriptyline, Amoxapine, Apomorphine, Aripiprazole, Asenapine, Brexpiprazole, Bromocriptine, Buspirone, Cariprazine, Chlorpromazine, Clozapine, Desipramine, Doxepin, Haloperidol, Iloperidone, Imipramine, Loxapine, Lurasidone, Methylphenidate, Nefazodone, Nortriptyline, Olanzapine, Paliperidone, Paroxetine, Pramipexole, Quetiapine, R…	SCN (JTK-Q= 0.019)
72	HTR1B	Amitriptyline, Amoxapine, Apomorphine, Aripiprazole, Quetiapine, Vortioxetine, Ziprasidone, Asenapine, Bromocriptine, Clozapine, Loxapine, Olanzapine, Paroxetine	Brain Stem (JTK-Q= 0.001)
73	HTR2A	Aripiprazole, Asenapine, Brexpiprazole, Bromocriptine, Cariprazine, Chlorpromazine, Clomipramine, Clozapine, Desipramine, Donepezil, Doxepin, Fluphenazine, Haloperidol, Iloperidone, Imipramine, Lamotrigine, Loxapine, Lumateperone, Lurasidone, Maprotiline, Mirtazapine, Nefazodone, Nortriptyline, Olanzapine, Paliperidone, Amisulpride, Amitriptyline, Amoxapine, Apomorphine, Trimipramine, Ziprasidone…	Heart (JTK-Q= 0.027)
74	IL1B	Donepezil	Lung (JTK-Q= 0.074)
75	ITPR1*	Caffeine	Lung (JTK-Q= 0.001), Liver (JTK-Q= 0.001), Skeletal Muscle (JTK-Q= 0.010), Kidney (JTK-Q= 0.011), White Adipose (JTK-Q= 0.023), Heart (JTK-Q= 0.055), Heart (JTK-Q= 0.069), Heart (JTK-Q= 0.084)
76	ITPR2*	Caffeine	Liver (JTK-Q= 0.0004)
77	ITPR3*	Caffeine	Lung (JTK-Q= 0.002), Kidney (JTK-Q= 0.011), Macrophages (JTK-Q= 0.060), Heart (JTK-Q= 0.069)
78	KCND3	Imipramine	Liver (JTK-Q= 0.056)
79	KCNH1	Imipramine	SCN (JTK-Q= 0.035)
80	KCNH2	Amitriptyline, Chlorpromazine, Pimozide, Thioridazine, Doxepin, Fluoxetine, Fluvoxamine, Hydroxyzine, Imipramine, Nefazodone, Pitolisant	Heart (JTK-Q= 0.0001), Heart (JTK-Q= 0.021)
81	KCNJ3*	Atomoxetine	Heart (JTK-Q= 0.027)
82	MAOA*	Amphetamine, Isocarboxazid, Nialamide, Phenelzine, Selegiline, Tranylcypromine, Methamphetamine	Kidney (JTK-Q= 0.095)
83	MAOB*	Amphetamine, Isocarboxazid, Nialamide, Phenelzine, Selegiline, Rasagiline, Safinamide, Tranylcypromine, Methamphetamine	Lung (JTK-Q= 0.052), Liver (JTK-Q= 0.095)
84	MCHR1	Haloperidol	SCN (JTK-Q= 0.082)
85	MTNR1A	Melatonin, Ramelteon, Tasimelteon	Liver (JTK-Q= 0.001), SCN (JTK-Q= 0.072)
86	NFKB1*	Donepezil	Liver (JTK-Q= 0.011)
87	NFKB2*	Donepezil	Liver (JTK-Q= 0.079)
88	NQO2	Melatonin	Liver (JTK-Q= 0.014), SCN (JTK-Q= 0.046), Macrophages (JTK-Q= 0.066), Lung (JTK-Q= 0.087)
89	NR1I2	Carbamazepine, Clonazepam	Liver (JTK-Q= 0.00001), Liver (JTK-Q= 0.0004)
90	NR1I3	Doxylamine	Liver (JTK-Q= 0.003), Liver (JTK-Q= 0.005)
91	NTRK2	Amitriptyline, Esketamine	Liver (JTK-Q= 0.010), Brown Adipose (JTK-Q= 0.022)
92	ODC1	Valproic Acid	Liver (JTK-Q= 0.000), Liver (JTK-Q= 0.000), Liver (JTK-Q= 0.000), SCN (JTK-Q= 0.000), Liver (JTK-Q= 0.000), Liver (JTK-Q= 0.001), SCN (JTK-Q= 0.002)
93	ORM1	Chlorpromazine	Liver (JTK-Q= 0.067)
94	ORM2	Chlorpromazine, Imipramine	SCN (JTK-Q= 0.098)
95	PDE10A	Caffeine	SCN (JTK-Q= 0.001), SCN (JTK-Q= 0.007)
96	PDE1B	Caffeine	SCN (JTK-Q= 0.087), Cerebellum (JTK-Q= 0.094)
97	PDE2A*	Caffeine	Adrenal Gland (JTK-Q= 0.042), Liver (JTK-Q= 0.001), SCN (JTK-Q= 0.004), Kidney (JTK-Q= 0.013), Liver (JTK-Q= 0.038)
98	PDE3A*	Caffeine	Heart (JTK-Q= 0.003), Brown Adipose (JTK-Q= 0.009)
99	PDE3B	Caffeine	Adrenal Gland (JTK-Q= 0.013), Liver (JTK-Q= 0.026)
100	PDE4A	Caffeine	Liver (JTK-Q= 0.001), Lung (JTK-Q= 0.005)
101	PDE4B	Caffeine	Liver (JTK-Q= 9.3e-08), Liver (JTK-Q= 4.56e-06), Liver (JTK-Q= 0.0005), Skeletal Muscle (JTK-Q= 0.002), Heart (JTK-Q= 0.017), Cerebellum (JTK-Q= 0.065)
102	PDE4C	Caffeine	Liver (JTK-Q= 0.055)
103	PDE4D	Caffeine	SCN (JTK-Q= 0.015)
104	PDE5A	Caffeine	Adrenal Gland (JTK-Q= 0.000)
105	PDE6C	Caffeine	SCN (JTK-Q= 0.072), Liver (JTK-Q= 0.074)
106	PDE7A	Caffeine	Liver (JTK-Q= 0.005), Heart (JTK-Q= 0.013), Liver (JTK-Q= 0.026), Brown Adipose (JTK-Q= 0.065)
107	PDE7B	Caffeine	Cerebellum (JTK-Q= 0.005), Heart (JTK-Q= 0.014), Kidney (JTK-Q= 0.016), SCN (JTK-Q= 0.050)
108	PDE8A*	Caffeine	Adipose (JTK-Q= 0.002), Kidney (JTK-Q= 0.085)
109	PDE8B	Caffeine	Adrenal Gland (JTK-Q= 0.000), Mouse (JTK-Q= 0.008)
110	PDE9A	Caffeine	Liver (JTK-Q= 0.000), Liver (JTK-Q= 0.004), Cerebellum (JTK-Q= 0.023), Kidney (JTK-Q= 0.024)
111	PGRMC1*	Nortriptyline, Selegiline	SCN (JTK-Q= 0.006), SCN (JTK-Q= 0.029), Muscle (JTK-Q= 0.086)
112	PIK3CA*	Caffeine	Kidney (JTK-Q= 0.002), Liver (JTK-Q= 0.003), Skeletal Muscle (JTK-Q= 0.030), Heart (JTK-Q= 0.055)
113	PIK3CB	Caffeine	Adipose (JTK-Q= 0.090)
114	PPARA*	Valproic acid	Liver (JTK-Q= 0.000), Liver (JTK-Q= 0.000), Liver (JTK-Q= 0.000), Liver (JTK-Q= 0.001, Kidney (JTK-Q= 0.007), Adipose (JTK-Q= 0.010), Aorta (JTK-Q= 0.014), Lung (JTK-Q= 0.058)
115	PPARD*	Valproic acid	Kidney (JTK-Q= 0.000), Liver (JTK-Q= 0.000), enteroid Rosselot (JTK-Q= 0.047), Liver (JTK-Q= 0.048)
116	PPARG*	Valproic acid	Kidney (JTK-Q= 0.043)
117	PRKDC	Caffeine	SCN (JTK-Q= 0.011), SCN (JTK-Q= 0.018)
118	RORB	Melatonin	SCN (JTK-Q= 0.009), SCN (JTK-Q= 0.097)
119	S100A4	Trifluoperazine	Lung (JTK-Q= 0.011)
120	SCN1A	Carbamazepine, Lamotrigine, Oxcarbazepine, Topiramate, Valproic Acid	SCN (JTK-Q= 0.032)
121	SCN1B	Oxcarbazepine, Valproic Acid	Aorta (JTK-Q= 0.012), Adrenal Gland (JTK-Q= 0.028)
122	SCN2B	Oxcarbazepine, Valproic Acid	Adrenal Gland (JTK-Q= 0.057)
123	SCN3A	Carbamazepine, Lamotrigine, Oxcarbazepine, Topiramate, Valproic Acid	Lung (JTK-Q= 0.000), Lung (JTK-Q= 0.001), Lung (JTK-Q= 0.001), Liver (JTK-Q= 0.038), SCN (JTK-Q= 0.042), Liver (JTK-Q= 0.055)
124	SCN3B	Oxcarbazepine, Valproic Acid	Lung (JTK-Q= 0.001), SCN (JTK-Q= 0.005), Heart (JTK-Q= 0.017)
125	SCN4A	Carbamazepine, Lamotrigine, Oxcarbazepine, Topiramate, Valproic Acid	SCN (JTK-Q= 0.040)
126	SCN5A	Carbamazepine, Lamotrigine, Oxcarbazepine, Topiramate, Valproic Acid	enteroid Rosselot (JTK-Q= 0.023), Pituitary (JTK-Q= 0.057)
127	SCN7A	Carbamazepine, Lamotrigine, Oxcarbazepine, Topiramate, Valproic Acid	Lung (JTK-Q= 0.014), Adipose (JTK-Q= 0.002)
128	SCN8A	Carbamazepine, Lamotrigine, Oxcarbazepine, Topiramate, Valproic Acid	SCN (JTK-Q= 0.084)
129	SCN9A	Carbamazepine, Lamotrigine, Oxcarbazepine, Topiramate, Valproic Acid	SCN (JTK-Q= 0.049)
130	SIGMAR1	Amitriptyline, Haloperidol, Nortriptyline, Sertraline, Pimavanserin	Liver (JTK-Q= 1.08e-07), Liver (JTK-Q= 2.58195e-05), Liver (JTK-Q= 0.03) Adipose (JTK-Q= 0.023), Kidney (JTK-Q= 0.051)
131	SLC6A2*	Amitriptyline, Amoxapine, Amphetamine, Benztropine, Bupropion, Clomipramine, Desipramine, Desvenlafaxine, Dexmethylphenidate, Dextroamphetamine, Doxepin, Duloxetine, Imipramine, Levomilnacipran, Loxapine, Maprotiline, Methylphenidate, Nefazodone, Nortriptyline, Paroxetine, Protriptyline, Sertraline, Trimipramine, Venlafaxine, Vortioxetine, Atomoxetine, Methamphetamine	Colon (JTK-Q= 0.075)
132	SMPD1*	Chlorpromazine, Desipramine	Lung (JTK-Q= 0.02)
133	TNNC1	Trifluoperazine	Liver (JTK-Q= 0.0002)
134	GSK3B*	Lithium carbonate	Lung (JTK-Q= 0.005)
135	IMPA1	Lithium carbonate	Heart (JTK-Q= 0.084)
*Proteins showing rhythmicity (period 21-27) in mice tissues including liver (Robles et al., 2014, PMID: 24391516; Wang et al., 2017, PMID: 27818260; Duong et al., 2024, PMID: 38956413; Qian et al., 2023, PMID: 37940002), SCN (Chiang et al., 2014, PMID: 25330117), Brain (Debski et al., 2020, PMID: 33036982), Thalamus, SCN-containing region, liver, gallbladder with bile, brown adipose tissue, kidn…

## Sheet: Human data
S.No.	Target	Drugs	Rhythmic expression
1	ABAT	Phenelzine	Artery Tibial (FDR= 5.1e-03; rAMP= 0.7)
2	ACADSB	Valproic Acid	Thyroid (FDR = 0.03; rAMP= 0.22), Aorta (FDR= 0.04; rAMP= 0.17), Heart Atrial (FDR = 0.03; rAMP= 0.33), Artery Tibial (FDR = 0.08; rAMP= 0.22), Nerve Tibial (FDR= 0.05; rAMP= 0.18), Artery Coronary (FDR= 0.08; rAMP= 0.25)
3	ADORA1	Caffeine, Istradefylline, Lamotrigine	Heart Atrial (FDR = 0.09; rAMP= 0.36)
4	ADORA3	Caffeine	Artery Coronary (FDR = 0.07; rAMP=1.55 )
5	ADRA1B	Amitriptyline, Amoxapine, Amphetamine, Aripiprazole, Brexpiprazole, Bromocriptine, Buspirone, Chlorpromazine, Clozapine, Desipramine, Dextroamphetamine, Doxepin, Imipramine, Loxapine, Maprotiline, Mirtazapine, Modafinil, Nefazodone, Nortriptyline, Olanzapine, Paliperidone, Paroxetine, Prochlorperazine, Quetiapine, Risperidone, Ropinirole, Thioridazine, Trimipramine, Ziprasidone, Clonidine	Heart Atrial (FDR = 0.06; rAMP= 0.36 )
6	ADRA2A	Amitriptyline, Amoxapine, Amphetamine, Apomorphine, Aripiprazole, Asenapine, Bromocriptine, Chlorpromazine, Clozapine, Desipramine, Dextroamphetamine, Haloperidol, Lamotrigine, Loxapine, Lurasidone, Maprotiline, Mirtazapine, Nefazodone, Nortriptyline, Paliperidone, Paroxetine, Pramipexole, Prochlorperazine, Quetiapine, Ropinirole, Trazodone, Trimipramine, Ziprasidone, Clonidine, Guanfacine, Metha…	Esophagus (FDR = 5.0e-05; rAMP= 0.57)
7	ADRA2C	Ziprasidone, Clonidine, Methamphetamine, Amoxapine, Amphetamine, Apomorphine, Aripiprazole, Asenapine, Brexpiprazole, Bromocriptine, Chlorpromazine, Clozapine, Desipramine, Dextroamphetamine, Haloperidol, Iloperidone, Loxapine, Lurasidone, Maprotiline, Nortriptyline, Paliperidone, Paroxetine, Prochlorperazine, Quetiapine, Risperidone, Ropinirole	Esophagus (FDR = 0.09; rAMP=0.46)
8	ADRB2	Amphetamine, Aripiprazole, Asenapine, Desipramine, Nortriptyline, Olanzapine, Paroxetine, Trimipramine	Heart Atrial (FDR = 0.04 ; rAMP= 0.35)
9	ALDH5A1	Valproic Acid	Artery Coronary (FDR =5.2e-05; rAMP= 0.4), Aorta (FDR =9.6e-04; rAMP= 0.34), Artery Tibial (FDR =6.8e-0.3 ;rAMP= 0.3), Colon (FDR =4.3e-03 ;rAMP= 0.33), Heart Atrial (FDR =2.4e-03; rAMP=0.38), Fat Visceral (FDR = 4.4e-03; rAMP= 0.37), Thyroid (FDR = 0.05 ; rAMP=0.25),
10	AOC3	Phenelzine	Lung (FDR = 0.09; rAMP= 0.24), Heart Atrial (FDR = 0.09; rAMP= 0.32)
11	AR	Fluphenazine	Heart Atrial (FDR = 2.0e-03; rAMP= 0.42), Pituitary (FDR = 0.08; rAMP= 0.4), Artery Tibial (FDR = 0.08; rAMP= 0.22), Esophagus (FDR = 0.1; rAMP= 0.3)
12	BCHE	Donepezil, Galantamine, Rivastigmine	Heart Atrial (FDR = 0.07; rAMP= 0.37)
13	BCL2	Rasagiline	Esophagus (FDR = 0.08; rAMP= 0.31)
14	CA2	Topiramate	Artery Coronary (FDR = 0.08; rAMP= 0.49)
15	CA3	Topiramate	Esophagus (FDR = 0.04; rAMP= 0.38)
16	CA4	Topiramate	Pituitary (FDR = 0.09; rAMP= 0.35)
17	CACNA1D	Topiramate	Nerve Tibial (FDR =1.2e-04; rAMP= 0.44)
18	CACNB1	Topiramate	Aorta (FDR =3.1e-03; rAMP= 0.34), Fat SQ (FDR =6.1e-03; rAMP= 0.36), Artery Tibial (FDR =0.02; rAMP= 0.31), Esophagus (FDR =9.5e-03; rAMP= 0.43), Artery Coronary (FDR =6.3e-03; rAMP= 0.31), Fat Visceral (FDR =0.06; rAMP= 0.34)
19	CACNB2	Topiramate	Heart Atrial (FDR =0.03; rAMP= 0.4)
20	CACNB3	Topiramate	Fat Visceral (FDR =0.06; rAMP= 0.32)
21	CACNB4	Topiramate	Artery Tibial (FDR =0.03; rAMP= 0.4)
22	CALM1	Chlorpromazine, Fluphenazine, Melatonin, Perphenazine, Trifluoperazine, Pimozide	Artery Tibial (FDR =0.02; rAMP= 0.23)
23	CALR	Melatonin	Lung (FDR =0.08; rAMP= 0.42)
24	CD274	Valproic acid	Artery Coronary (FDR =5.9e-05; rAMP= 0.51)
25	CDKN1A	Valproic acid	Artery Coronary (FDR = 4.4e-10; rAMP= 0.68), Heart Atrial (FDR = 4.1e-08; rAMP= 0.75), Fat Visceral (FDR = 1.4e-05; rAMP= 0.8), Aorta (FDR = 3.4e-03; rAMP= 0.55), Pituitary (FDR = 3.0e-03; rAMP= 0.6), Artery Tibial (FDR = 0.03; rAMP= 0.72), Nerve Tibial FDR = 0.03; rAMP= 0.46),
26	CHRM2	Amitriptyline, Amoxapine, Aripiprazole, Clozapine, Desipramine, Diphenhydramine, Doxepin, Doxylamine, Imipramine, Loxapine, Maprotiline, Nortriptyline, Olanzapine, Paroxetine, Quetiapine, Trihexyphenidyl, Trimipramine, Ziprasidone	Heart Atrial (FDR = 0.02; rAMP= 0.67)
27	CKS1B	Fluoxetine	Thyroid (FDR = 0.04; rAMP= 0.17)
28	DRD4	Amoxapine, Apomorphine, Aripiprazole, Asenapine, Bromocriptine, Buspirone, Chlorpromazine, Clozapine, Iloperidone, Loxapine, Olanzapine, Paliperidone, Pramipexole, Quetiapine, Ropinirole, Rotigotine, Ziprasidone	Artery Coronary (FDR = 5.9e-05; rAMP= 0.64)
29	ESR1	Melatonin	Artery Coronary (FDR = 6.3e-06; rAMP= 0.56), Fat Visceral (FDR = 8.7e-05; rAMP= 0.49)
30	GABRE	Alprazolam, Amoxapine, Brexanolone, Butabarbital, Clonazepam, Diazepam, Estazolam, Eszopiclone, Flurazepam, Lamotrigine, Lorazepam, Memantine, Oxazepam, Quazepam, Temazepam, Triazolam	Heart Atrial (FDR = 0.08; rAMP= 0.29)
31	GLRB	Memantine	Artery Coronary (FDR = 0.02; rAMP= 0.39), Lung (FDR = 0.09; rAMP= 0.32), Heart Atrial (FRD= 0.1; rAMP= 0.32)
32	GPT	Phenelzine	Esophagus (FDR = 0.07; rAMP= 0.43)
33	GRIA1	Butabarbital, Lamotrigine	Lung (FDR = 0.03; rAMP= 0.46), Artery Coronary (FDR = 0.06; rAMP= 0.68)
34	GRIA2	Butabarbital, Secobarbital	Aorta (FDR = 0.04; rAMP= 0.46)
35	GRIK2	Butabarbital, Secobarbital, Topiramate	Heart Atrial (FDR = 2.2e-03; rAMP= 0.4), Nerve Tibial (FDR =8.2e-03; rAMP= 0.46)
36	GRIK3	Butabarbital, Topiramate	Nerve Tibial (FDR = 0.02; rAMP= 0.38)
37	GRIK5	Butabarbital, Topiramate	Heart Atrial (FDR = 0.05; rAMP= 0.31)
38	HDAC10	Valproic acid	Fat Visceral (FDR = 0.02; rAMP= 0.27)
39	HDAC11	Valproic acid	Colon (FDR =6.4e-03; rAMP= 0.26), Fat Visceral (FDR =2.3e-03; rAMP= 0.38),
40	HDAC3	Valproic acid	Fat Visceral (FDR =0.02; rAMP= 0.16)
41	HDAC4	Valproic acid	Heart Atrial (FDR = 0.08, ; rAMP= 0.19)
42	HDAC5	Valproic acid	Heart Atrial (FDR =4.0e-03; rAMP= 0.26), Colon (FDR =0.03; rAMP= 0.26), Esophagus (FDR = 0.09; rAMP= 0.19)
43	HDAC6	Valproic acid	Fat Visceral (FDR = 0.05; rAMP= 0.24)
44	HDAC8	Valproic acid	Fat Visceral (FDR = 0.02; rAMP= 0.16)
45	HRH2	Doxepin, Loxapine, Amitriptyline, Aripiprazole, Asenapine	Artery Tibial (FDR = 0.08; rAMP= 0.87)
46	HRH3	Aripiprazole, Pitolisant	Pituitary (FDR = 1.3e-04; rAMP= 0.73)
47	ITPR1	Caffeine	Lung (FDR = 0.02; rAMP= 0.23), Heart Atrial (FDR = 0.02; rAMP= 0.29)
48	KCNH2	Amitriptyline, Chlorpromazine, Pimozide, Thioridazine, Doxepin, Fluoxetine, Fluvoxamine, Hydroxyzine, Imipramine, Nefazodone, Pitolisant	Lung (FDR = 0.07; rAMP= 0.35)
49	KCNJ3	Atomoxetine	Heart Atrial (FDR = 2.6e-03; rAMP= 0.62), Aorta (FDR = 0.1; rAMP= 0.41)
50	MAOA	Amphetamine, Isocarboxazid, Nialamide, Phenelzine, Selegiline, Tranylcypromine, Methamphetamine	Artery Tibial (FDR = 0.04; rAMP= 0.61), Nerve Tibial (FDR = 0.07; rAMP= 0.65)
51	MAOB	Amphetamine, Isocarboxazid, Nialamide, Phenelzine, Selegiline, Rasagiline, Safinamide, Tranylcypromine, Methamphetamine	Thyroid (FDR = 0.08; rAMP= 0.35)
52	MCHR1	Haloperidol	Pituitary (FDR = 0.02; rAMP= 0.46)
53	NFKB1	Donepezil	Artery Coronary (FDR = 0.04; rAMP= 0.16)
54	NFKB2	Donepezil	Esophagus (FDR = 0.03; rAMP= 0.38)
55	NOS1	Donepezil	Nerve Tibial (FDR =2.6e-03; rAMP= 0.48)
56	NTRK2	Amitriptyline, Esketamine	Fat SQ (FDR =4.2e-03; rAMP= 0.4), Artery Tibial (FDR =9.6e-03; rAMP= 0.22), Artery Coronary (FDR =6.7e-03; rAMP= 0.3)
57	ODC1	Valproic Acid	Fat Visceral (FDR =0.07; rAMP= 0.34)
58	PDE10A	Caffeine	Artery Coronary (FDR = 0.05; rAMP= 0.3), Heart Atrial (FDR = 0.09; rAMP= 0.47)
59	PDE1C	Caffeine	Artery Tibial (FDR =2.3e-04; rAMP= 0.37), Nerve Tibial (FDR =6.2e-04; rAMP= 0.33), Heart Atrial (FDR =1.5e-03; rAMP= 0.33)
60	PDE4A	Caffeine	Esophagus (FDR =0.04; rAMP= 0.44)
61	PDE4B	Caffeine	Artery Coronary (FDR = 3.6e-06; rAMP= 0.59), Thyroid (FDR = 0.04; rAMP= 0.42), Artery Tibial (FDR = 0.09; rAMP= 0.55), Esophagus (FDR = 0.08; rAMP= 0.49)
62	PDE4C	Caffeine	Artery Coronary (FDR =0.01; rAMP= 0.68)
63	PDE4D	Caffeine	Esophagus (FDR =3.8e-04; rAMP= 0.43), Heart Atrial (FDR =0.02; rAMP= 0.5), Artery Coronary (FDR =0.01; rAMP= 0.46), Fat Visceral (FDR =0.04; rAMP= 0.49)
64	PDE5A	Caffeine	Artery Tibial (FDR =4.4e-03; rAMP= 0.31), Artery Coronary (FDR =1.4e-03; rAMP= 0.45), Nerve Tibial (FDR =0.01; rAMP= 0.32), Lung (FDR =0.07; rAMP= 0.39), Heart Atrial (FDR = 0.08; rAMP= 0.41)
65	PDE6B	Caffeine	Heart Atrial (FDR = 0.02; rAMP= 0.37)
66	PDE7A	Caffeine	Colon (FDR =0.01; rAMP= 0.33), Esophagus (FDR = 0.03; rAMP= 0.3), Heart Atrial (FDR = 0.03; rAMP= 0.33)
67	PDE7B	Caffeine	Heart Atrial (FDR = 0.04; rAMP= 0.26), Fat Visceral (FDR = 0.06; rAMP= 0.38)
68	PDE8A	Caffeine	Liver (FDR =2.3e-04; rAMP= 0.25), Artery Coronary (FDR =3.9e-03; rAMP= 0.27), Esophagus (FDR = 0.01; rAMP= 0.33)
69	PDE8B	Caffeine	Esophagus (FDR = 0.05; rAMP= 0.31)
70	PDE9A	Caffeine	Fat Visceral (FDR =9.1e-03; rAMP= 0.37), Esophagus (FDR = 0.02; rAMP= 0.4), Heart Atrial (FDR = 0.07; rAMP= 0.29)
71	PGRMC1	Nortriptyline, Selegiline	Thyroid (FDR = 0.04; rAMP= 0.2)
72	PIK3CA	Caffeine	Artery Tibial (FDR = 0.05; rAMP= 0.29), Esophagus (FDR = 0.09; rAMP= 0.21)
73	PIK3CB	Caffeine	Artery Coronary (FDR = 0.05; rAMP= 0.12)
74	PPARD	Valproic acid	Fat Visceral (FDR =5.1e-03; rAMP= 0.29), Colon (FDR = 0.07; rAMP= 0.21), Artery Coronary (FDR = 0.05; rAMP= 0.36)
75	S100A4	Trifluoperazine	Heart Atrial (FDR =3.0e-03; rAMP= 0.35), Fat Visceral (FDR = 0.04; rAMP= 0.41)
76	SCN4B	Oxcarbazepine, Valproic Acid	Fat Visceral (FDR =5.2e-04; rAMP= 0.68), Nerve Tibial (FDR =2.4e-03; rAMP= 0.56), Fat SQ (FDR =0.02; rAMP= 0.56), Esophagus (FDR = 0.09; rAMP= 0.48), Heart Atrial (FDR = 0.08; rAMP= 0.43)
77	SCN5A	Carbamazepine, Lamotrigine, Oxcarbazepine, Topiramate, Valproic Acid	Nerve Tibial (FDR =1.1e-03; rAMP= 0.44)
78	SCN7A	Carbamazepine, Lamotrigine, Oxcarbazepine, Topiramate, Valproic Acid	Heart Atrial (FDR =9.3e-03; rAMP= 0.46), Lung (FDR = 0.06; rAMP= 0.41)
79	SIGMAR1	Amitriptyline, Haloperidol, Nortriptyline, Sertraline, Pimavanserin	Nerve Tibial (FDR = 0.02; rAMP= 0.13)
80	SLC18A2	Methamphetamine, Amphetamine, Dextroamphetamine, Haloperidol	Esophagus (FDR = 0.03; rAMP= 0.25)
81	SLC6A1	Tiagabine	Nerve Tibial (FDR =7.1e-08; rAMP= 0.65), Artery Coronary (FDR =7.0e-05; rAMP= 0.75), Heart Atrial (FDR = 0.02; rAMP= 0.42), Fat Visceral (FDR = 0.08; rAMP= 0.52)
82	TNFAIP6	Donepezil	Artery Coronary (FDR =1.2e-04; rAMP= 0.74), Fat Visceral (FDR =5.7e-03; rAMP= 1.32), Heart Atrial (FDR = 0.05; rAMP= 1.08)
83	TNNC1	Trifluoperazine	Lung (FDR = 0.06; rAMP= 0.32)
84	GSK3B	Lithium carbonate	Nerve Tibial (FDR = 0.01; rAMP= 0.13)
85	IMPA2	Lithium carbonate	Nerve Tibial (FDR = 0.07; rAMP= 0.19)
86	GABBR1	Clozapine	Esophagus (FDR = 0.04; rAMP= 0.36), Fat Visceral (FDR =0.03; rAMP= 0.32), Artery Coronary (FDR = 0.04; rAMP= 0.33)
87	PDE1A	Clozapine	Nerve Tibial (FDR =1.0e-05; rAMP= 0.38), Fat Visceral (FDR =1.8e-03; rAMP= 0.38), Colon FDR = 0.08; rAMP= 0.25)
88	HDAC9	Valproic Acid	Artery Coronary (FDR =7.0e-04; rAMP= 0.55), Aorta (FDR = 0.02; rAMP= 0.35), Nerve Tibial (FDR = 0.03; rAMP= 0.3) Fat Visceral (FDR =0.02; rAMP= 0.41), Artery Tibial (FDR = 0.07; rAMP= 0.29)
