# Supplementary material for: Integrated bioinformatics and interaction analysis to advance chronotherapies for mental disorders
Source: Front Pharmacol. 2024 Dec 5;15:1444342. doi: 10.3389/fphar.2024.1444342 (PMC11655208; doi:10.3389/fphar.2024.1444342)
Supplement: Supplementary file 2 [file Table3.xlsx]

## Sheet: Table S3
Sl. No.	Cellular component	Count	Rhythmic drug targets	Fold enrichment	p-value	FDR
1	Postsynaptic membrane	34	GRIA1, GABRA4, GABRA3, CACNA1D, GABRE, GABRG2, GRIN1	18.6398	2.15444e-32	4.15807e-30
2	Integral component of presynaptic membrane	24	CHRM2, GRIA1, CHRM3, ADORA2A, ADORA1, GRIA3	40.0207	1.30631e-30	1.26059e-28
3	Presynaptic membrane	27	HDAC4, SCN8A, PDE4B, CACNA1D, CACNA1C, SCN5A, SCN3B, GRIN2B, ADRA1A, SCN1A	23.1135	6.06266e-28	3.90031e-26
4	Neuronal cell body	37	GABRQ, NTRK2, APP, GABRB1, MTNR1A, ADRB3, ITPR2, GRIK1, ITPR3, PPARG, ADRB2	8.98795	3.11416e-24	1.50258e-22
5	Integral component of plasma membrane	44	GRIA1, NTRK2, APP, BDNF, GABRA4, GABRA3, ITPR1, ADRB1, GABRE, COMT, GRIN2B, GABRG2	5.46866	1.08483e-20	4.18745e-19
6	Dendrite	32	GABRB2, GABBR2, GABBR1, GABRG2	8.18314	1.29523e-19	4.16631e-18
7	Plasma membrane	86	SCN8A, GRIN2B, GRIA3, KCNJ3, GRIN1, KCNH1	2.25801	1.06653e-17	2.94057e-16
8	Neuron projection	29	GRIA1, APP, GSK3B, GABBR1, CACNA1C, HTR2A, GRIA3	7.97663	2.02168e-17	4.8773e-16
9	Axon	27	AOC3, GRIA1, KCNH2, NTRK2, APP, CD274, ACHE, CACNA1D, CACNA1C, ADRA2B, SLC6A2, GRIN2B, GRIN1, ADORA2B, SCN5A, CALR, KCNJ3, KCNH1	8.37642	1.07653e-16	2.30855e-15
10	Voltage-gated sodium channel complex	10	SCN8A, SCN5A, SCN1B, SCN1A	94.1663	2.38071e-16	4.59478e-15
11	Synapse	33	KCND3, ADRB2, HTR2A, SCN5A, ADRA1B, ADRA1A, HDAC6	5.18423	1.63939e-14	2.87638e-13
12	Integral component of postsynaptic membrane	13	GSK3B, GABRB1, GABBR1, ADORA2B, ITPR1, PDE4A, ADRB1, ADRB2	25.0732	1.29188e-13	2.07777e-12
13	Glutamatergic synapse	26	CACNB2, CACNB3, CACNA1D, CACNA1C	6.27775	3.5416e-13	5.25791e-12
14	GABA-ergic synapse	14	CHRNB2, GRIA1, CACNB2, APP, GABBR1, CACNB4, CHRNA4, ITPR1, ITPR3, SLC6A2	16.4791	2.77718e-12	3.82854e-11
15	Postsynaptic specialization membrane	10	GRIA1, GABBR1, PDE2A, ITPR1, GRIN2B, GRIN1	36.3824	6.05909e-12	7.79603e-11
16	Integral component of postsynaptic specialization membrane	9	GRIA1, CHRM3, SCN8A, GRIN2B, GRIA3, GRIN1	36.9422	9.22227e-11	1.11244e-09
17	Voltage-gated calcium channel complex	8	GRIA1, APP, GABBR1, DDC, BDNF, PDE4B, GRIN2B, GRIN1	51.2265	1.3135e-10	1.49121e-09
18	Histone deacetylase complex	9	GRIA1, APP, GSK3B, PGRMC1, ADORA1, COMT, HDAC6	32.7442	2.58864e-10	2.7756e-09
19	Perinuclear region of cytoplasm	25	CHRNB2, CHRM2, CHRNA3, CHRNA4	4.75305	3.66437e-10	3.72223e-09
20	Membrane	85	GABBR1, ADORA2A, ADORA1, KCNH1	1.72919	4.18632e-10	4.03979e-09
21	Dendritic spine	14	CACNB2, KCND3, CACNA1D, CACNA1C, ADRB2, SCN5A, PDE9A	10.4727	8.35163e-10	7.67555e-09
22	GABA receptor complex	7	ACHE, APP, GSK3B, CDKN1A, GABRB1, HDAC10, HDAC11, GPT, PIK3CB, HTR2A, ADRA1B, COMT, ADRA1A, IMPA1, PDE4B, PDE4A, SCN5A, PDE4D, GABRG2, AR, CACNB3, CACNB4, PIK3CA, IL1B, PPARG, S100A4, PDE9A, HDAC4, HDAC5, DDC, HDAC3, PDE1B, HDAC1, GSTP1, NR1I3, ODC1, ITPR1, ITPR2, CACNA1D, ADRB1, ITPR3, CACNA1C, ADRB2, HDAC9, HDAC6, HDAC7, SCN3A, DRD4, AOC3, NTRK2, GABBR2, NQO2, GABBR1, BDNF, PDE2A, HTR1B, EEF2, …	58.9778	1.28616e-09	1.12831e-08
23	Perikaryon	14	PIK3CA, SCN5A, ADRA1B, SCN1B, SCN1A	10.0052	1.45976e-09	1.22493e-08
24	Presynaptic active zone membrane	9	ACHE, GRIN2B, GRIA3, GRIN1	22.1653	6.61139e-09	5.31666e-08
25	T-tubule	9	APP, BDNF, ADRB1, ADRB2	21.5036	8.45528e-09	6.52748e-08
26	Chloride channel complex	8	CHRM2, APP, GSK3B, GABRB2, GABRB1, PDE3B, ADRA1D, GRIK1, ADRA1B, COMT, ADRA1A, SMPD1, ADORA1, SCN5A, SCN1A, CHRNB2, KCNH2, KCND3, SIGMAR1, ADRA2B, MTNR1A, ADORA2A, ADRB3, ADORA2B, SCN8A, SCN4A, GRIA1, HDAC5, CD274, CHRNA3, MAOB, MAOA, CHRNA4, ITPR1, ITPR2, CACNA1D, ADRB1, ITPR3, CACNA1C, ADRB2, PGRMC1, SCN3B, SCN3A, GRIA3, KCNJ3, AOC3, BCHE, GABBR2, GABBR1, GABRA4, ACADSB, GRIN2B, HCRTR2, GRIN1, …	24.1634	3.64681e-08	2.70705e-07
27	Postsynaptic density membrane	10	KCNH2, KCND3, CALM1, KCNJ3, KCNH1	13.23	6.46429e-08	4.62077e-07
28	Macromolecular complex	23	GRIA1, HDAC4, GABRB2, HDAC5, GSK3B, CDKN1A, HDAC3, HDAC10, MAOA, PDE1B, HDAC1, NR1I3, GSTP1, PDE3B, ODC1, ADRA1D, HTR2A, PIK3CB, COMT, ADRA1A, HDAC6, HDAC7, PDE4B, PDE4A, NTRK2, NQO2, PDE4D, PDE4C, PDE2A, EEF2, ADRA2B, NFKB1, NFKB2, AR, PIK3CA, IL1B, BCL2, PDE3A, PPARG, PDE5A, S100A4, CALR, CALM1, PDE9A	3.89207	8.35492e-08	5.75892e-07
29	Postsynaptic density	15	GRIA1, NTRK2, APP, GABBR1, KCND3, PDE4C, SIGMAR1, HTR1A, CACNA1C, HTR2A, GABRG2, HDAC6, GLRA1, SCN8A, SCN9A, SCN1B, PDE9A, KCNH1	6.40331	9.07706e-08	6.04094e-07
30	Terminal bouton	9	NTRK2, BDNF, ADORA1, GRIK1, GRIN2B, ESR1, DRD4, GRIA3, GRIN1	15.8324	9.72862e-08	6.25874e-07
31	Dendrite membrane	7	GRIA1, GABRA4, GABRA3, CACNA1D, GABRE, GABRG2, GRIN1	25.4677	2.94728e-07	1.83492e-06
32	Asymmetric synapse	6	CHRM2, GRIA1, CHRM3, ADORA2A, ADORA1, GRIA3	40.0207	3.2821e-07	1.97951e-06
33	Z disc	10	HDAC4, SCN8A, PDE4B, CACNA1D, CACNA1C, SCN5A, SCN3B, GRIN2B, ADRA1A, SCN1A	10.6722	4.08124e-07	2.38691e-06
34	Receptor complex	11	GABRQ, NTRK2, APP, GABRB1, MTNR1A, ADRB3, ITPR2, GRIK1, ITPR3, PPARG, ADRB2	7.75731	1.56272e-06	8.87071e-06
35	Postsynapse	12	GRIA1, NTRK2, APP, BDNF, GABRA4, GABRA3, ITPR1, ADRB1, GABRE, COMT, GRIN2B, GABRG2	6.60135	2.06108e-06	1.13654e-05
36	GABA receptor complex	4	GABRB2, GABBR2, GABBR1, GABRG2	128.066	2.30837e-06	1.23754e-05
37	Parallel fiber to purkinje cell synapse	6	SCN8A, GRIN2B, GRIA3, KCNJ3, GRIN1, KCNH1	25.9594	3.15528e-06	1.64586e-05
38	Dendritic shaft	7	GRIA1, APP, GSK3B, GABBR1, CACNA1C, HTR2A, GRIA3	15.143	6.6435e-06	3.3742e-05
39	Cell surface	18	GRIA1, CHRM3, SCN8A, GRIN2B, GRIA3, GRIN1	3.54427	1.16249e-05	5.75281e-05
40	Sodium channel complex	4	AOC3, GRIA1, KCNH2, NTRK2, APP, CD274, ACHE, CACNA1D, CACNA1C, ADRA2B, SLC6A2, GRIN2B, GRIN1, ADORA2B, SCN5A, CALR, KCNJ3, KCNH1	64.0331	2.70773e-05	0.000130648
41	Caveola	7	SCN8A, SCN5A, SCN1B, SCN1A	11.5524	3.15457e-05	0.000148495
42	Schaffer collateral - ca1 synapse	8	KCND3, ADRB2, HTR2A, SCN5A, ADRA1B, ADRA1A, HDAC6	8.77166	3.55511e-05	0.000163366
43	L-type voltage-gated calcium channel complex	4	GSK3B, GABRB1, GABBR1, ADORA2B, ITPR1, PDE4A, ADRB1, ADRB2	58.2119	3.70624e-05	0.00016635
44	Presynapse	10	CACNB2, CACNB3, CACNA1D, CACNA1C	5.69689	6.58635e-05	0.000288901
45	Synaptic membrane	6	CHRNB2, GRIA1, CACNB2, APP, GABBR1, CACNB4, CHRNA4, ITPR1, ITPR3, SLC6A2	13.5281	7.96242e-05	0.000341499
46	Integral component of postsynaptic density membrane	6	GRIA1, GABBR1, PDE2A, ITPR1, GRIN2B, GRIN1	12.9797	9.70627e-05	0.000407241
47	Synaptic vesicle	8	GRIA1, APP, GABBR1, DDC, BDNF, PDE4B, GRIN2B, GRIN1	7.0366	0.000142613	0.000585624
48	Cell body	7	GRIA1, APP, GSK3B, PGRMC1, ADORA1, COMT, HDAC6	8.30058	0.000197959	0.000795958
49	Cholinergic synapse	4	CHRNB2, CHRM2, CHRNA3, CHRNA4	33.7016	0.000209892	0.000826719
50	Axolemma	4	GABBR1, ADORA2A, ADORA1, KCNH1	32.0165	0.000245815	0.000948123
51	Sarcolemma	7	CACNB2, KCND3, CACNA1D, CACNA1C, ADRB2, SCN5A, PDE9A	7.94737	0.00025054	0.000948123
52	Cytoplasm	68	ACHE, APP, GSK3B, CDKN1A, GABRB1, HDAC10, HDAC11, GPT, PIK3CB, HTR2A, ADRA1B, COMT, ADRA1A, IMPA1, PDE4B, PDE4A, SCN5A, PDE4D, GABRG2, AR, CACNB3, CACNB4, PIK3CA, IL1B, PPARG, S100A4, PDE9A, HDAC4, HDAC5, DDC, HDAC3, PDE1B, HDAC1, GSTP1, NR1I3, ODC1, ITPR1, ITPR2, CACNA1D, ADRB1, ITPR3, CACNA1C, ADRB2, HDAC9, HDAC6, HDAC7, SCN3A, DRD4, AOC3, NTRK2, GABBR2, NQO2, GABBR1, BDNF, PDE2A, HTR1B, EEF2, …	1.42856	0.000291651	0.00108247
53	Intercalated disc	5	PIK3CA, SCN5A, ADRA1B, SCN1B, SCN1A	12.9099	0.000596137	0.00217084
54	Synaptic cleft	4	ACHE, GRIN2B, GRIA3, GRIN1	23.716	0.000611021	0.00218383
55	Neuronal dense core vesicle	4	CHRM2, APP, GSK3B, GABRB2, GABRB1, PDE3B, ADRA1D, GRIK1, ADRA1B, COMT, ADRA1A, SMPD1, ADORA1, SCN5A, SCN1A, CHRNB2, KCNH2, KCND3, SIGMAR1, ADRA2B, MTNR1A, ADORA2A, ADRB3, ADORA2B, SCN8A, SCN4A, GRIA1, HDAC5, CD274, CHRNA3, MAOB, MAOA, CHRNA4, ITPR1, ITPR2, CACNA1D, ADRB1, ITPR3, CACNA1C, ADRB2, PGRMC1, SCN3B, SCN3A, GRIA3, KCNJ3, AOC3, BCHE, GABBR2, GABBR1, GABRA4, ACADSB, GRIN2B, HCRTR2, GRIN1, …	22.0804	0.00075643	0.00265438
56	Integral component of membrane	58	APP, BDNF, ADRB1, ADRB2	1.44871	0.000960424	0.00331003
57	Voltage-gated potassium channel complex	5	KCNH2, KCND3, CALM1, KCNJ3, KCNH1	10.9646	0.00110368	0.00373703
58	Cytosol	44	GRIN2B, GRIN1	1.55971	0.00154088	0.0051274
59	Cell projection	18	GRIA1, HDAC4, GABRB2, HDAC5, GSK3B, CDKN1A, HDAC3, HDAC10, MAOA, PDE1B, HDAC1, NR1I3, GSTP1, PDE3B, ODC1, ADRA1D, HTR2A, PIK3CB, COMT, ADRA1A, HDAC6, HDAC7, PDE4B, PDE4A, NTRK2, NQO2, PDE4D, PDE4C, PDE2A, EEF2, ADRA2B, NFKB1, NFKB2, AR, PIK3CA, IL1B, BCL2, PDE3A, PPARG, PDE5A, S100A4, CALR, CALM1, PDE9A	2.31259	0.00181426	0.00593478
