# Supplementary material for: Integrated bioinformatics and interaction analysis to advance chronotherapies for mental disorders
Source: Front Pharmacol. 2024 Dec 5;15:1444342. doi: 10.3389/fphar.2024.1444342 (PMC11655208; doi:10.3389/fphar.2024.1444342)
Supplement: Supplementary file 3 [file Table6.xlsx]

## Sheet: Table S6
Table S6. Summary of the pathways associated with the rhythmic drug targets
Sl. No.	Pathway	Count	Rhythmic drug targets	Fold enrichment	P-value	FDR
1	Morphine addiction	24	GABRQ, GABRB2, GABBR2, GABRB1, GABBR1, PDE1B, PDE4D, GABRA4, PDE4C, PDE3B, PDE2A, GABRA3, GABRG2, PDE10A, PDE4B, ADORA1, PDE3A, PDE4A, PDE7B, GABRE, PDE7A, PDE8B, PDE8A, KCNJ3	20.1469	4.65434e-24	7.26078e-22
2	Neuroactive ligand-receptor interaction	38	GRIA1, CHRM2, GABRB2, CHRM3, GABRB1, CHRNA3, CHRNA4, GRIK1, ADRA1D, ADRB1, HTR2A, ADRB2, ADRA1B, ADRA1A, MCHR1, GLRA1, PGRMC1, ADORA1, GABRE, DRD4, GRIA3, GABRQ, CHRNB2, GABBR2, GABBR1, GABRA4, GABRA3, HTR1A, HTR1B, GRIN2B, ADRA2B, GABRG2, HCRTR2, GRIN1, MTNR1A, ADORA2A, ADRB3, ADORA2B	7.42412	1.42768e-22	1.11359e-20
3	cAMP signaling pathway	28	GRIA1, CHRM2, PDE3B, CACNA1D, ADRB1, CACNA1C, PIK3CB, ADRB2, PDE4B, ADORA1, PDE4A, GRIA3, GABBR2, GABBR1, BDNF, PDE4D, PDE4C, HTR1A, HTR1B, GRIN2B, NFKB1, GRIN1, PDE10A, PIK3CA, ADORA2A, PDE3A, PPARA, CALM1	9.54878	3.60257e-19	1.87334e-17
4	Nicotine addiction	13	GABRQ, GRIA1, CHRNB2, GABRB2, GABRB1, CHRNA4, GABRA4, GABRA3, GRIN2B, GABRG2, GRIN1, GABRE, GRIA3	24.8268	5.45233e-14	2.12641e-12
5	Calcium signaling pathway	24	CHRM2, NTRK2, CHRM3, PDE1B, HGF, TNNC1, ITPR1, ITPR2, CACNA1D, ADRB1, ITPR3, ADRA1D, CACNA1C, ADRB2, HTR2A, ADRA1B, CACNA1E, GRIN2B, ADRA1A, GRIN1, ADRB3, ADORA2A, ADORA2B, CALM1	7.24651	1.10666e-13	3.45277e-12
6	Dopaminergic synapse	18	GRIA1, GSK3B, DDC, MAOB, MAOA, ITPR1, ITPR2, CACNA1D, ITPR3, CACNA1C, COMT, GRIN2B, CALY, CALM1, DRD4, GRIA3, KCNJ3, SCN1A	10.1854	1.22478e-12	3.18444e-11
7	cGMP-PKG signaling pathway	18	PDE3B, PDE2A, ITPR1, ITPR2, CACNA1D, ADRB1, ITPR3, ADRA1D, CACNA1C, ADRB2, ADRA1B, ADRA2B, ADRA1A, ADRB3, ADORA1, PDE3A, PDE5A, CALM1	7.94812	7.01223e-11	1.56273e-09
8	Alcoholism	19	HDAC4, NTRK2, HDAC5, DDC, HDAC3, HDAC10, MAOB, BDNF, MAOA, HDAC1, HDAC11, HDAC9, GRIN2B, HDAC6, HDAC7, GRIN1, ADORA2A, ADORA2B, CALM1	7.08007	1.21323e-10	2.36579e-09
9	Cholinergic synapse	15	CHRNB2, CHRM2, CHRM3, ACHE, CHRNA3, CHRNA4, ITPR1, ITPR2, CACNA1D, ITPR3, CACNA1C, PIK3CB, PIK3CA, BCL2, KCNJ3	10.2308	1.4972e-10	2.44927e-09
10	Purine metabolism	16	PDE1B, PDE4D, PDE4C, PDE3B, PDE2A, PDE10A, PDE4B, PDE3A, PDE6C, PDE4A, PDE5A, PDE7B, PDE7A, PDE8B, PDE8A, PDE9A	9.12122	1.57004e-10	2.44927e-09
11	Renin secretion	13	PDE1B, PDE3B, ITPR1, ITPR2, CACNA1D, ADRB1, ITPR3, CACNA1C, ADRB2, ADRB3, ADORA1, PDE3A, CALM1	13.0668	2.04332e-10	2.8978e-09
12	Serotonergic synapse	15	GABRB2, APP, GABRB1, DDC, MAOB, MAOA, ITPR1, HTR1A, ITPR2, HTR1B, CACNA1D, ITPR3, CACNA1C, HTR2A, KCNJ3	8.74697	1.24102e-09	1.61333e-08
13	Adrenergic signaling in cardiomyocytes	16	TNNC1, CACNA1D, ADRB1, ADRA1D, CACNA1C, ADRB2, ADRA1B, ADRA1A, CACNB2, CACNB3, CACNB4, BCL2, SCN7A, SCN5A, CALM1, SCN1B	7.8349	1.3622e-09	1.63464e-08
14	Retrograde endocannabinoid signaling	15	GABRQ, GRIA1, GABRB2, GABRB1, GABRA4, GABRA3, ITPR1, ITPR2, CACNA1D, ITPR3, CACNA1C, GABRG2, GABRE, GRIA3, KCNJ3	7.69029	6.77062e-09	7.54441e-08
15	Amphetamine addiction	11	GRIA1, DDC, MAOB, MAOA, HDAC1, CACNA1D, CACNA1C, CALM1, GRIN2B, GRIA3, GRIN1	12.1782	1.67398e-08	1.70009e-07
16	GABAergic synapse	12	GABRQ, GABRB2, GABBR2, GABRB1, GABBR1, GABRA4, GABRA3, CACNA1D, ABAT, CACNA1C, GABRE, GABRG2	10.2998	1.74368e-08	1.70009e-07
17	Taste transduction	12	GABBR2, CHRM3, GABBR1, PDE1B, GABRA4, SCN9A, GABRA3, HTR1A, HTR1B, ITPR3, CACNA1C, SCN3A	9.96394	2.48379e-08	2.27924e-07
18	GnRH secretion	10	GABBR2, GABBR1, PIK3CA, ITPR1, ITPR2, CACNA1D, ITPR3, CACNA1C, PIK3CB, KCNJ3	12.1254	1.02327e-07	8.86832e-07
19	Salivary secretion	11	CHRM3, ADRB3, ITPR1, ITPR2, ADRB1, ITPR3, ADRA1D, ADRB2, CALM1, ADRA1B, ADRA1A	9.77085	1.44815e-07	1.18901e-06
20	Chemical carcinogenesis - receptor activation	16	CHRNB2, CHRNA3, CHRNA4, NR1I3, CACNA1D, ADRB1, CACNA1C, ADRB2, PIK3CB, ESR1, NFKB1, AR, ADRB3, PIK3CA, BCL2, PPARA	5.4322	1.94811e-07	1.51953e-06
21	Circadian entrainment	11	GRIA1, MTNR1A, ITPR1, CACNA1D, ITPR3, CACNA1C, CALM1, GRIN2B, GRIA3, KCNJ3, GRIN1	8.57442	5.02534e-07	3.73311e-06
22	Glutamatergic synapse	11	GRIA1, ITPR1, ITPR2, CACNA1D, GRIK1, ITPR3, CACNA1C, GRIN2B, GRIA3, KCNJ3, GRIN1	7.37099	2.05104e-06	1.45437e-05
23	Oxytocin signaling pathway	12	CACNB2, CACNB3, CDKN1A, CACNB4, ITPR1, ITPR2, CACNA1D, ITPR3, CACNA1C, CALM1, EEF2, KCNJ3	5.99139	4.4272e-06	3.0028e-05
24	Viral carcinogenesis	14	HDAC4, HDAC5, CDKN1A, HDAC3, HDAC10, HDAC1, HDAC11, PIK3CB, HDAC9, HDAC6, NFKB1, HDAC7, NFKB2, PIK3CA	4.71129	7.25127e-06	4.71333e-05
25	Estrogen signaling pathway	11	GABBR2, GABBR1, PIK3CA, ITPR1, BCL2, ITPR2, ITPR3, PIK3CB, CALM1, ESR1, KCNJ3	6.31799	8.26638e-06	5.15822e-05
26	Vascular smooth muscle contraction	11	ADORA2A, ADORA2B, ITPR1, ITPR2, CACNA1D, ITPR3, ADRA1D, CACNA1C, CALM1, ADRA1B, ADRA1A	5.83537	1.66772e-05	0.000100063
27	Long-term potentiation	8	GRIA1, ITPR1, ITPR2, ITPR3, CACNA1C, CALM1, GRIN2B, GRIN1	9.12122	2.38807e-05	0.000137977
28	Cocaine addiction	7	DDC, MAOB, BDNF, MAOA, GRIN2B, NFKB1, GRIN1	11.1402	3.32852e-05	0.000185446
29	Parathyroid hormone synthesis, secretion and action	9	CDKN1A, PDE4D, PDE4C, PDE4B, ITPR1, BCL2, PDE4A, ITPR2, ITPR3	6.36585	7.64344e-05	0.000408744
30	Neutrophil extracellular trap formation	12	HDAC4, HDAC5, HDAC3, HDAC10, PIK3CA, HDAC1, HDAC11, PIK3CB, HDAC9, HDAC6, NFKB1, HDAC7	4.40713	7.86046e-05	0.000408744
31	Spinocerebellar ataxia	10	GRIA1, PIK3CA, KCND3, ITPR1, ITPR2, ITPR3, PIK3CB, GRIN2B, GRIA3, GRIN1	5.41775	8.66417e-05	0.000436004
32	Regulation of lipolysis in adipocytes	7	PIK3CA, ADRB3, PDE3B, ADORA1, ADRB1, PIK3CB, ADRB2	9.38126	8.94921e-05	0.000436274
33	C-type lectin receptor signaling pathway	9	PIK3CA, IL1B, ITPR1, ITPR2, ITPR3, PIK3CB, CALM1, NFKB1, NFKB2	6.1385	9.8881e-05	0.000467437
34	Pathways of neurodegeneration - multiple diseases	18	GRIA1, APP, GSK3B, CHRM3, BDNF, SIGMAR1, ITPR1, ITPR2, CACNA1D, ITPR3, CACNA1C, GRIN2B, NFKB1, GRIN1, IL1B, BCL2, CALM1, GRIA3	2.90703	0.00012232	0.000561234
35	Prostate cancer	8	AR, GSK3B, CDKN1A, PIK3CA, GSTP1, BCL2, PIK3CB, NFKB1	6.17295	0.000290283	0.00129383
36	Cortisol synthesis and secretion	7	ITPR1, ITPR2, CACNA1D, ITPR3, CACNA1C, PDE8B, PDE8A	7.42683	0.00032889	0.00142519
37	Osteoclast differentiation	9	PIK3CA, IL1B, ITPR1, ITPR2, ITPR3, PPARG, PIK3CB, NFKB1, NFKB2	5.09268	0.000359469	0.0015156
38	Alzheimer disease	15	APP, GSK3B, CHRM3, ITPR1, ITPR2, CACNA1D, ITPR3, CACNA1C, PIK3CB, GRIN2B, NFKB1, GRIN1, PIK3CA, IL1B, CALM1	2.98399	0.000438995	0.00180219
39	Growth hormone synthesis, secretion and action	8	GSK3B, PIK3CA, ITPR1, ITPR2, CACNA1D, ITPR3, CACNA1C, PIK3CB	5.22326	0.000798095	0.00319238
40	Neurotrophin signaling pathway	8	NTRK2, GSK3B, PIK3CA, BDNF, BCL2, PIK3CB, CALM1, NFKB1	5.05059	0.000973687	0.00379738
41	Cushing syndrome	9	GSK3B, CDKN1A, ITPR1, ITPR2, CACNA1D, ITPR3, CACNA1C, PDE8B, PDE8A	4.2439	0.00119821	0.00455903
42	Inflammatory mediator regulation of TRP channels	8	PIK3CA, IL1B, ITPR1, ITPR2, ITPR3, PIK3CB, HTR2A, CALM1	4.81198	0.0012927	0.00480145
43	Phosphatidylinositol signaling system	7	PIK3CA, IMPA1, ITPR1, ITPR2, ITPR3, PIK3CB, CALM1	5.57012	0.00151607	0.00550017
44	Human cytomegalovirus infection	11	GSK3B, CDKN1A, PIK3CA, IL1B, ITPR1, ITPR2, ITPR3, PIK3CB, CALR, CALM1, NFKB1	3.30824	0.00169025	0.00597329
45	Tyrosine metabolism	5	AOC3, DDC, MAOB, MAOA, COMT	9.54878	0.00172306	0.00597329
46	MAPK signaling pathway	12	NTRK2, CACNB2, CACNB3, CACNB4, BDNF, IL1B, HGF, CACNA1D, CACNA1C, CACNA1E, NFKB1, NFKB2	3.04546	0.00180733	0.0061292
47	Dilated cardiomyopathy	7	CACNB2, CACNB3, CACNB4, TNNC1, CACNA1D, ADRB1, CACNA1C	5.29437	0.00196666	0.00652763
48	Aldosterone synthesis and secretion	7	PDE2A, ITPR1, ITPR2, CACNA1D, ITPR3, CACNA1C, CALM1	5.24247	0.00206778	0.00672028
49	Phenylalanine metabolism	4	AOC3, DDC, MAOB, MAOA	14.5505	0.00239449	0.00762328
50	Cellular senescence	9	CDKN1A, PIK3CA, ITPR1, ITPR2, CACNA1D, ITPR3, PIK3CB, CALM1, NFKB1	3.77754	0.00250187	0.00766746
51	Prion disease	11	GSK3B, PIK3CA, IL1B, ITPR1, ITPR2, CACNA1D, ITPR3, CACNA1C, PIK3CB, GRIN2B, GRIN1	3.13542	0.00250667	0.00766746
52	Type II diabetes mellitus	5	PIK3CA, CACNA1D, CACNA1C, PIK3CB, CACNA1E	7.95732	0.00338766	0.010163
53	Pathways in cancer	16	GSK3B, CDKN1A, HDAC1, HGF, GSTP1, PIK3CB, ESR1, NFKB1, CKS1B, NFKB2, AR, PIK3CA, BCL2, PPARG, CALM1, PPARD	2.25091	0.00439229	0.0129283
54	Cardiac muscle contraction	6	CACNB2, CACNB3, CACNB4, TNNC1, CACNA1D, CACNA1C	5.26829	0.00538174	0.0155472
55	GnRH signaling pathway	6	ITPR1, ITPR2, CACNA1D, ITPR3, CACNA1C, CALM1	5.09268	0.0062078	0.0176076
56	Lipid and atherosclerosis	9	GSK3B, PIK3CA, IL1B, ITPR1, BCL2, PPARG, PIK3CB, CALM1, NFKB1	3.18293	0.0070162	0.0194844
57	Small cell lung cancer	6	CDKN1A, PIK3CA, BCL2, PIK3CB, NFKB1, CKS1B	4.9284	0.0071193	0.0194844
58	Long-term depression	5	GRIA1, ITPR1, ITPR2, ITPR3, GRIA3	6.36585	0.00753698	0.0202719
59	Kaposi sarcoma-associated herpesvirus infection	9	GSK3B, CDKN1A, PIK3CA, ITPR1, ITPR2, ITPR3, PIK3CB, CALM1, NFKB1	3.0969	0.00822306	0.0217423
60	Apoptosis	7	PIK3CA, ITPR1, BCL2, ITPR2, ITPR3, PIK3CB, NFKB1	3.93185	0.00845921	0.0219939
61	Apelin signaling pathway	7	HDAC4, HDAC5, PDE3B, ITPR1, ITPR2, ITPR3, CALM1	3.90315	0.00875502	0.0222425
62	Hypertrophic cardiomyopathy	6	CACNB2, CACNB3, CACNB4, TNNC1, CACNA1D, CACNA1C	4.67695	0.00883998	0.0222425
63	Glucagon signaling pathway	6	PDE3B, ITPR1, ITPR2, ITPR3, PPARA, CALM1	4.40713	0.0112609	0.0277071
64	Ras signaling pathway	9	NTRK2, PIK3CA, BDNF, HGF, PIK3CB, CALM1, GRIN2B, NFKB1, GRIN1	2.92558	0.011367	0.0277071
65	Fluid shear stress and atherosclerosis	7	PIK3CA, IL1B, GSTP1, BCL2, PIK3CB, CALM1, NFKB1	3.63763	0.0121338	0.0288461
66	Human immunodeficiency virus 1 infection	9	PIK3CA, ITPR1, BCL2, ITPR2, ITPR3, PIK3CB, CALR, CALM1, NFKB1	2.88871	0.0122041	0.0288461
67	Prolactin signaling pathway	5	GSK3B, PIK3CA, PIK3CB, ESR1, NFKB1	5.1615	0.0154896	0.0360654
68	Gastric acid secretion	5	CHRM3, ITPR1, ITPR2, ITPR3, CALM1	5.09268	0.0162021	0.0369487
69	Non-alcoholic fatty liver disease	7	GSK3B, PIK3CA, IL1B, PPARG, PIK3CB, PPARA, NFKB1	3.40593	0.0163427	0.0369487
70	Chronic myeloid leukemia	5	CDKN1A, PIK3CA, HDAC1, PIK3CB, NFKB1	5.02567	0.0169349	0.0377407
71	Proteoglycans in cancer	8	CDKN1A, PIK3CA, HGF, ITPR1, ITPR2, ITPR3, PIK3CB, ESR1	2.98108	0.0172514	0.0379045
72	EGFR tyrosine kinase inhibitor resistance	5	GSK3B, PIK3CA, HGF, BCL2, PIK3CB	4.83483	0.0192567	0.0417228
73	Thyroid hormone signaling pathway	6	GSK3B, HDAC3, PIK3CA, HDAC1, PIK3CB, ESR1	3.81951	0.0198366	0.0423143
74	Platinum drug resistance	5	CDKN1A, PIK3CA, GSTP1, BCL2, PIK3CB	4.77439	0.0200722	0.0423143
75	Rap1 signaling pathway	8	PIK3CA, ADORA2A, ADORA2B, HGF, PIK3CB, CALM1, GRIN2B, GRIN1	2.85571	0.0212959	0.0442954
76	Arrhythmogenic right ventricular cardiomyopathy	5	CACNB2, CACNB3, CACNB4, CACNA1D, CACNA1C	4.54704	0.023546	0.0483312
77	Sphingolipid signaling pathway	6	PIK3CA, SMPD1, ADORA1, BCL2, PIK3CB, NFKB1	3.63763	0.0239226	0.0484666
