# Supplementary material for: Integrated bioinformatics and interaction analysis to advance chronotherapies for mental disorders
Source: Front Pharmacol. 2024 Dec 5;15:1444342. doi: 10.3389/fphar.2024.1444342 (PMC11655208; doi:10.3389/fphar.2024.1444342)
Supplement: Supplementary file 5 [file Table4.xlsx]

## Sheet: Table S4
Table S4. Summary of the molecular functions associated with the rhythmic drug targets
Sl. No.	Molecular function	Count	Rhythmic drug targets	Fold enrichment	P-value	FDR
1	Ion channel activity	30	GRIA1, GABRB2, GABRB1, CHRNA3, CHRNA4, ITPR1, ITPR2, CACNA1D, GRIK1, ITPR3, CACNA1C, CACNA1E, GLRA1, SCN9A, SCN5A, SCN3A, GRIA3, SCN1A, KCNH1, GABRQ, CHRNB2, KCNH2, KCND3, GABRA4, GABRA3, GRIN2B, GABRG2, GRIN1, SCN8A, SCN4A	24.5582	4.20649e-32	1.57743e-29
2	3',5'-cyclic-nucleotide phosphodiesterase activity	16	PDE1B, PDE4D, PDE4C, PDE3B, PDE2A, PDE10A, PDE4B, PDE3A, PDE6C, PDE4A, PDE5A, PDE7B, PDE7A, PDE8B, PDE8A, PDE9A	96.809	1.30684e-27	2.45033e-25
3	3',5'-cyclic-amp phosphodiesterase activity	13	PDE1B, PDE4D, PDE4C, PDE3B, PDE2A, PDE10A, PDE4B, PDE3A, PDE4A, PDE7B, PDE7A, PDE8B, PDE8A	113.07	1.85754e-23	2.32192e-21
4	Neurotransmitter receptor activity	17	GABRQ, CHRNB2, CHRM2, GABRB2, CHRM3, GABRB1, CHRNA3, CHRNA4, GABRA4, GABRA3, HTR1A, HTR1B, HTR2A, GABRG2, GLRA1, GABRE, DRD4	31.5436	1.04717e-19	8.40124e-18
5	Phosphoric diester hydrolase activity	16	PDE1B, PDE4D, PDE4C, PDE3B, PDE2A, PDE10A, SMPD1, PDE3A, PDE6C, PDE4A, PDE5A, PDE7B, PDE7A, PDE8B, PDE8A, PDE9A	37.1101	1.12017e-19	8.40124e-18
6	Voltage-gated ion channel activity	20	KCNH2, KCND3, CACNA1D, CACNA1C, CACNA1E, CACNB2, CACNB3, CACNB4, SCN8A, SCN9A, SCN7A, SCN4A, SCN5A, SCN3B, SCN3A, SCN1B, KCNJ3, SCN1A, SCN2B, KCNH1	20.0234	2.42757e-19	1.51723e-17
7	Transmitter-gated ion channel activity involved in regulation of postsynaptic membrane potential	15	GRIA1, CHRNB2, GABRB2, GABRB1, CHRNA3, CHRNA4, GABRA4, GABRA3, GRIK1, GRIN2B, GABRG2, GRIN1, GLRA1, GABRE, GRIA3	41.7489	3.26572e-19	1.74949e-17
8	3',5'-cyclic-gmp phosphodiesterase activity	9	PDE10A, PDE1B, PDE3B, PDE2A, PDE3A, PDE6C, PDE5A, PDE8A, PDE9A	73.6745	1.2494e-13	5.85654e-12
9	Extracellular ligand-gated ion channel activity	11	GABRQ, CHRNB2, GABRB2, GLRA1, GABRB1, CHRNA3, CHRNA4, GABRA4, GABRA3, GABRE, GABRG2	37.3364	2.25256e-13	9.38565e-12
10	NAD-dependent histone deacetylase activity (h3-k14 specific)	8	HDAC4, HDAC5, HDAC3, HDAC1, HDAC11, HDAC9, HDAC6, HDAC7	101.209	2.58374e-13	9.68903e-12
11	Sodium channel activity	10	SCN8A, SCN9A, SCN7A, SCN4A, SCN5A, SCN3B, SCN3A, SCN1B, SCN2B, SCN1A	43.4884	8.88629e-13	3.02942e-11
12	Histone deacetylase activity	9	HDAC4, HDAC5, HDAC3, HDAC10, HDAC1, HDAC11, HDAC9, HDAC6, HDAC7	56.9303	1.59447e-12	4.98273e-11
13	Ligand-gated ion channel activity involved in regulation of presynaptic membrane potential	9	GRIA1, GABRB2, GLRA1, GABRB1, GABRA3, GRIK1, GRIN2B, GRIA3, GRIN1	52.1861	3.62357e-12	9.706e-11
14	Voltage-gated sodium channel activity	9	SCN8A, SCN9A, SCN7A, SCN4A, SCN5A, SCN3A, SCN1B, SCN2B, SCN1A	52.1861	3.62357e-12	9.706e-11
15	Protein deacetylase activity	8	HDAC4, HDAC5, HDAC3, HDAC10, HDAC1, HDAC9, HDAC6, HDAC7	69.5815	8.69483e-12	2.17371e-10
16	Adrenergic receptor activity	7	ADRB3, ADRB1, ADRA1D, ADRB2, ADRA1B, ADRA2B, ADRA1A	108.238	9.70921e-12	2.2756e-10
17	Calcium channel activity	11	CACNB2, CACNB3, CACNB4, ITPR1, ITPR2, CACNA1D, ITPR3, CACNA1C, CACNA1E, GRIN2B, GRIN1	17.5953	6.09387e-10	1.34424e-08
18	GABA receptor activity	7	GABRQ, GABRB2, GABRB1, GABRA4, GABRA3, GABRE, GABRG2	51.2706	2.95771e-09	6.1619e-08
19	Protein binding	72	ACHE, APP, GSK3B, GABRB2, CHRM3, CDKN1A, PDE3B, HDAC11, GRIK1, PIK3CB, RORB, PDE4B, ADORA1, SCN5A, SCN1B, CHRNB2, KCND3, HGF, PDE4D, SIGMAR1, ADRA2B, GABRG2, CACNB2, AR, CACNB3, CACNB4, PIK3CA, SCN8A, PPARG, S100A4, PPARA, PPARD, GRIA1, HDAC4, HDAC5, CD274, CHRNA3, HDAC3, MAOA, PRKDC, CHRNA4, HDAC1, NR1I3, NR1I2, ITPR1, ITPR2, CACNA1D, ADRB1, ITPR3, CACNA1C, ADRB2, CACNA1E, HDAC9, HDAC6, HDAC7, P…	1.84085	4.39545e-09	8.56189e-08
20	Heterocyclic compound binding	8	CHRNB2, CHRNA3, CHRNA4, PDE4D, HTR1B, GRIK1, GRIN2B, DRD4	31.8087	4.56634e-09	8.56189e-08
21	High voltage-gated calcium channel activity	6	CACNB2, CACNB3, CACNB4, CACNA1D, CACNA1C, CACNA1E	75.9071	7.64502e-09	1.36518e-07
22	GABA-gated chloride ion channel activity	6	GABRB2, GABRB1, GABRA4, GABRA3, GABRE, GABRG2	64.2291	2.10539e-08	3.58874e-07
23	Macromolecular complex binding	22	CHRNB2, KCNH2, CHRNA3, CDKN1A, CHRNA4, HDAC1, HGF, ITPR1, ITPR3, ADRB2, HTR2A, GRIN2B, ESR1, NFKB1, GRIN1, GLRA1, ADORA2A, CALY, BCL2, ADORA1, PPARA, KCNH1	4.39883	2.22574e-08	3.62893e-07
24	Cyclic-nucleotide phosphodiesterase activity	5	PDE10A, PDE1B, PDE4D, PDE5A, PDE7A	115.969	3.67096e-08	5.73588e-07
25	RNA polymerase ii transcription factor activity, ligand-activated sequence-specific dna binding	8	AR, NR1I3, NR1I2, PPARG, RORB, PPARA, ESR1, PPARD	21.0057	9.40851e-08	1.41128e-06
26	Cation channel activity	8	SCN8A, SCN9A, SCN4A, SCN5A, GRIN2B, SCN3A, SCN1A, GRIN1	20.6167	1.0746e-07	1.5499e-06
27	Metal ion binding	52	APP, CDKN1A, HDAC10, PDE3B, ABAT, RORB, COMT, SLC6A2, IMPA1, SMPD1, PDE4B, PDE4A, PDE8B, PDE8A, KCND3, PDE4D, TNNC1, PDE4C, AR, PDE5A, PPARG, S100A4, PPARA, PDE9A, PPARD, HDAC4, HDAC5, HDAC3, PDE1B, HDAC1, NR1I3, NR1I2, CACNA1D, CACNA1C, CACNA1E, HDAC9, HDAC6, HDAC7, GLRA1, PGRMC1, PDE6C, DRD4, AOC3, NQO2, PDE2A, ESR1, GRIN2B, PDE10A, PDE3A, CALR, PDE7B, PDE7A	1.97988	4.12435e-07	5.72827e-06
28	Ion channel binding	11	KCND3, PDE4D, PDE4B, ITPR1, ITPR2, CACNA1C, SCN5A, SCN3B, CALM1, SCN1B, KCNH1	8.89996	4.36858e-07	5.85078e-06
29	Transmembrane signaling receptor activity	12	GABRQ, CHRNB2, GABRB2, GABBR2, GLRA1, GABRB1, CHRNA3, GABBR1, CHRNA4, GABRA4, GABRA3, GABRG2	7.35663	7.02887e-07	9.08905e-06
30	Voltage-gated calcium channel activity involved in regulation of presynaptic cytosolic calcium levels	5	CACNB2, CACNB4, HTR1B, CACNA1D, CACNA1E	63.2559	7.85516e-07	9.5022e-06
31	Inhibitory extracellular ligand-gated ion channel activity	5	GABRB2, GABRA4, GABRA3, GABRE, GABRG2	63.2559	7.85516e-07	9.5022e-06
32	Acetylcholine binding	5	CHRNB2, CHRM3, ACHE, CHRNA3, CHRNA4	57.9846	1.17176e-06	1.37315e-05
33	Chloride channel activity	8	GABRQ, GABRB2, GLRA1, GABRB1, GABRA4, GABRA3, GABRE, GABRG2	13.5769	1.95463e-06	2.22117e-05
34	Ligand-gated ion channel activity	6	GRIA1, GABRB1, GRIK1, GRIN2B, GRIA3, GRIN1	27.8326	2.11491e-06	2.33262e-05
35	Enzyme binding	16	APP, DDC, HDAC3, HDAC10, PRKDC, HDAC1, PDE4D, CACNA1C, ADRB2, ESR1, NFKB1, GRIN1, AR, ADORA2A, PPARG, SCN5A	4.51645	2.43343e-06	2.60725e-05
36	Serotonin binding	5	MAOA, HTR1A, HTR1B, HTR2A, DRD4	46.3877	3.17793e-06	3.31034e-05
37	G-protein coupled serotonin receptor activity	6	CHRM2, CHRM3, HTR1A, HTR1B, HTR2A, DRD4	25.3024	3.46232e-06	3.50911e-05
38	Voltage-gated sodium channel activity involved in cardiac muscle cell action potential	4	SCN5A, SCN3B, SCN1B, SCN2B	92.7753	6.98597e-06	6.73723e-05
39	Ionotropic glutamate receptor activity	5	GRIA1, GRIK1, GRIN2B, GRIA3, GRIN1	38.6564	7.00672e-06	6.73723e-05
40	Voltage-gated calcium channel activity	6	CACNB2, CACNB3, CACNB4, CACNA1D, CACNA1C, CACNA1E	20.8744	9.22255e-06	8.64614e-05
41	Hydrolase activity	29	HDAC4, HDAC5, ACHE, HDAC3, HDAC10, PDE1B, HDAC1, PDE3B, HDAC11, HDAC9, HDAC6, HDAC7, IMPA1, SMPD1, PDE6C, PDE4A, PDE8B, PDE8A, BCHE, PDE4D, PDE4C, PDE2A, EEF2, PDE10A, PDE3A, PDE5A, PDE7B, PDE7A, PDE9A	2.47743	9.73429e-06	8.90331e-05
42	cAMP binding	5	PDE10A, PDE4D, PDE2A, PDE4B, PDE4A	30.2528	1.97225e-05	0.000176094
43	Protein kinase binding	16	GRIA1, HDAC4, HDAC5, GSK3B, CDKN1A, GSTP1, EEF2, ESR1, HDAC7, CKS1B, CACNB2, CACNB3, CACNB4, SCN5A, CALM1, KCNH1	3.72342	2.43045e-05	0.000211958
44	Identical protein binding	32	GRIA1, HDAC4, HDAC5, ACHE, APP, MAOB, ITPR1, GRIK1, ADRA1D, ABAT, ITPR3, HTR2A, ADRB2, GLRA1, IMPA1, DRD4, KCNH1, AOC3, KCNH2, BCHE, HGF, SIGMAR1, PDE2A, ACADSB, ESR1, NFKB1, CACNB2, ADORA2A, BCL2, PPARG, S100A4, PDE9A	2.16701	3.935e-05	0.000335369
45	Transcription coactivator binding	6	AR, PPARG, PPARA, ESR1, NFKB1, PPARD	14.9103	4.88637e-05	0.000407198
46	Scaffold protein binding	7	KCNH2, GRIA1, PDE4D, ITPR2, GRIK1, SCN5A, GRIN2B	10.5885	5.07683e-05	0.000413872
47	Benzodiazepine receptor activity	4	GABRA4, GABRA3, GABRE, GABRG2	50.6047	5.6145e-05	0.000447965
48	Sodium ion binding	4	SCN8A, SCN9A, SCN3A, SCN1A	39.7608	0.000121931	0.000952587
49	Alpha1-adrenergic receptor activity	3	ADRA1D, ADRA1B, ADRA1A	139.163	0.000150781	0.00111485
50	Inositol 1,4,5-trisphosphate-sensitive calcium-release channel activity	3	ITPR1, ITPR2, ITPR3	139.163	0.000150781	0.00111485
51	cGMP binding	4	PDE10A, PDE2A, PDE6C, PDE5A	37.1101	0.000151619	0.00111485
52	Protein domain specific binding	11	GRIA1, CACNB2, AR, DDC, PRKDC, IL1B, ITPR1, CACNA1C, SCN5A, PPARA, CALM1	4.33652	0.000224107	0.00161616
53	Tryptamine:oxygen oxidoreductase (deaminating) activity	3	AOC3, MAOB, MAOA	104.372	0.00030015	0.00194063
54	Phenethylamine:oxygen oxidoreductase (deaminating) activity	3	AOC3, MAOB, MAOA	104.372	0.00030015	0.00194063
55	Quaternary ammonium group binding	3	CHRNB2, CHRM3, CHRNA4	104.372	0.00030015	0.00194063
56	Aminoacetone:oxygen oxidoreductase(deaminating) activity	3	AOC3, MAOB, MAOA	104.372	0.00030015	0.00194063
57	Norepinephrine binding	3	ADRB3, ADRB2, DRD4	104.372	0.00030015	0.00194063
58	Aliphatic-amine oxidase activity	3	AOC3, MAOB, MAOA	104.372	0.00030015	0.00194063
59	Alpha-actinin binding	4	ADORA2A, CACNA1D, PPARG, CACNA1C	26.5072	0.000429528	0.00273005
60	Ionotropic glutamate receptor binding	5	GRIA1, GSK3B, ADRB2, GRIN2B, GRIN1	13.9163	0.000441942	0.00276213
61	Hormone binding	4	MTNR1A, CALR, MCHR1, ESR1	24.2023	0.000566018	0.00347962
62	Zinc ion binding	16	HDAC4, NQO2, HDAC10, NR1I3, PDE2A, NR1I2, RORB, GRIN2B, ESR1, HDAC6, AR, GLRA1, SMPD1, PPARG, PPARA, PPARD	2.78326	0.000590596	0.00357215
63	RNA polymerase ii sequence-specific DNA binding transcription factor binding	8	HDAC4, HDAC5, AR, GSK3B, PRKDC, HDAC1, PPARA, HDAC9	5.48425	0.000640035	0.00380135
64	Histone deacetylase binding	7	HDAC4, HDAC5, HDAC3, HDAC10, HDAC1, HDAC9, HDAC6	6.62681	0.000654027	0.00380135
65	Calmodulin binding	8	ADORA2A, PDE1B, CACNA1C, SCN5A, SCN3A, ESR1, GRIN1, KCNH1	5.45737	0.000658901	0.00380135
66	Epinephrine binding	3	ADRB3, ADRA2B, DRD4	69.5815	0.000743371	0.0042237
67	G-protein coupled adenosine receptor activity	3	ADORA2A, ADORA2B, ADORA1	59.6413	0.00103585	0.00571243
68	Voltage-gated calcium channel activity involved in positive regulation of presynaptic cytosolic calcium levels	3	CACNB2, CACNB4, CACNA1D	59.6413	0.00103585	0.00571243
69	Transcription corepressor binding	5	HDAC5, HDAC3, HDAC1, ESR1, HDAC6	10.3853	0.00133972	0.00728111
70	Calcium-release channel activity	3	ITPR1, ITPR2, ITPR3	46.3877	0.0017592	0.00929156
71	Primary amine oxidase activity	3	AOC3, MAOB, MAOA	46.3877	0.0017592	0.00929156
72	NFκβ binding	4	GSK3B, HDAC3, HDAC1, PPARD	16.3721	0.00180612	0.00940689
