# Supplementary material for: Integrated bioinformatics and interaction analysis to advance chronotherapies for mental disorders
Source: Front Pharmacol. 2024 Dec 5;15:1444342. doi: 10.3389/fphar.2024.1444342 (PMC11655208; doi:10.3389/fphar.2024.1444342)
Supplement: Supplementary file 6 [file Table1.xlsx]

## Sheet: Table S1
S. No.	Drug Name	Target(s)+	Half-life+
1	Aducanumab	APP	24.8 days
2	Alprazolam	GABRA1, GABRA2, GABRA3, GABRA4, GABRA5, GABRA6, GABRB1, GABRB2, GABRB3, GABRD, GABRE, GABRG1, GABRG2, GABRG3, GABRP, GABRQ	11.2 hours
3	Amantadine	M, GRIN3A, DRD2, CHRNA7, CHRNA4, CHRNA3	10 to 14 hours
4	Amisulpride	HTR7, HTR2A, DRD2, DRD3, OPRM1, OPRD1, OPRK1	12 hours
5	Amitriptyline	SLC6A2, SLC6A4, HTR2A, HTR1A, OPRD1, OPRK1, NTRK1, NTRK2, ADRA1A, ADRA1D, ADRA2A, HRH1, KCNQ2, KCNA1, HRH2, HRH4, SIGMAR1, HTR2C, ADRA1B, HTR7, HTR1D, OPRM1, HTR1B, HTR6, KCNQ3, HTR2C, CHRM1, CHRM2, CHRM3, CHRM4, CHRM5, KCNH2, KCNH6, KCNH7	25 hours (24.65 ± 6.31 hours)
6	Amoxapine	SLC6A4, SLC6A2, DRD2, DRD1, ADRA2A, ADRA1A, CHRM1, GABRA1, HTR2A, HTR2C, HTR6, HTR7, DRD3, DRD4, HRH1, ADRA1A, ADRA1B, ADRA1D, CHRM1, CHRM2, CHRM3, CHRM4, CHRM5, HTR2B, HTR3A, HTR1A, HTR1B, ADRA2A, ADRA2B, ADRA2C, HRH4, GABRA1, GABRA2, GABRA3, GABRA4, GABRA5, GABRA6, GABRB1, GABRB2, GABRB3, GABRD, GABRE, GABRG1, GABRG2, GABRG3, GABRP, GABRQ, SLC6A3	8 hours
7	Amphetamine	SLC18A2, SLC6A3, CARTPT, TAAR1, MAOA, MAOB, VMAT2, SLC6A2, ADRA1A, ADRA1B, ADRA1D, ADRA2A, ADRA2B, ADRA2C, ADRB1, ADRB2, ADRB3, DRD2, MAOB, SLC6A4	For d-amphetamine isomer, ~ 9-11 hours while for l-amphetamine 11-14 hours
8	Apomorphine	DRD4, DRD2, DRD3, DRD5, DRD1, ADRA2C, ADRA2B, HTR1A, HTR2A, HTR2B, HTR2C, ADRA2A, HTR1D, HTR1B	1.7 hours
9	Aripiprazole	DRD2, HTR2A, HTR1A, ADRA1A, ADRA1B, DRD3, HTR1D, HTR7, ADRA2A, ADRA2C, HRH1, HTR1B, HTR2C, HTR3A, HTR6, DRD1, DRD4, ADRA2B, HTR1E, DRD5, HTR2B, HTR5A, ADRB1, ADRB2, HRH2, HRH3, HRH4, CHRM1, CHRM2, CHRM3, CHRM4, CHRM5, OPRK1, OPRM1, OPRD1, GRIN1, GRIN2A, GRIN2B, GRIN2C, GRIN2D, GRIN3A, GRIN3B, SLC6A3, SLC6A4	75 hours
10	Armodafinil	SLC6A3	15 hours
11	Asenapine	HTR2A, DRD2, HTR1A, HTR1B, HTR2B, HTR2C, HTR5A, HTR6, HTR7, DRD3, DRD4, DRD1, ADRA1A, ADRA2A, ADRA2B, ADRA2C, HRH1, HRH2, ADRB1, ADRB2	24 hours (range of 13.4 - 39.2 hours)
12	Atomoxetine	SLC6A2, SLC6A4, GRIN1, GRIN2A, GRIN2B, GRIN2C, GRIN2D, GRIN3A, GRIN3B, KCNJ3, OPRK1	3 to 5.6 hours
13	Benperidol	This drug entry is a stub and has not been fully annotated. It is scheduled to be annotated soon	NA
14	Benztropine	CHRM1, SLC6A3, HRH1, SLC6A4, SLC6A2	36 hours
15	Brexanolone	GABRA1, GABRA2, GABRA3, GABRA4, GABRA5, GABRA6, GABRB1, GABRB2, GABRB3, GABRD, GABRE, GABRG1, GABRG2, GABRG3, GABRP, GABRQ	9 hours
16	Brexpiprazole	HTR1A, DRD2, DRD3, HTR2A, HTR2B, HTR7, ADRA1A, ADRA1B, ADRA1D, ADRA2C, HRH1, CHRM1	91 hours
17	Bromocriptine	DRD2, DRD3, HTR1D, ADRA2A, HTR1A, ADRA2C, ADRA2B, HTR2B, DRD4, HTR2A, HTR1B, HTR2C, DRD5, DRD1, ADRA1A, ADRA1B, ADRA1D, HTR7	2-8 hours
18	Bupropion	SLC6A3, SLC6A2, CHRNA3, HTR3A	24 hours
19	Buspirone	HTR1A, DRD2, DRD3, DRD4, ADRA1A, ADRA1B, ADRA1D	2 to 3 hours
20	Butabarbital	GABRA1, GABRA2, GABRA3, GABRA4, GABRA5, GABRA6, GABRB1, GABRB2, GABRB3, GABRD, GABRE, GABRG1, GABRG2, GABRG3, GABRP, GABRQ, CHRNA10, CHRNA2, CHRNA3, CHRNA4, CHRNA5, CHRNA6, CHRNA7, CHRNA9, CHRNB2, CHRNB3, CHRNB4, GRIA1, GRIA2, GRIA3, GRIA4, GRIK1, GRIK2, GRIK3, GRIK4, GRIK5	Half life, 100 hours; duration of action, 6-8 hours
21	Caffeine	ADORA1, ADORA2A, ADORA2B, ADORA3, PDE1B, PDE1C, PDE10A, PDE4A, PDE4B, PDE4C, PDE4D, PDE7B, PDE2A, PDE3A, PDE3B, PDE5A, PDE6C, PDE11A, PDE7A, PDE8A, PDE8B, PDE9A, PDE6A, PDE6B, PRKDC, PIK3CD, PIK3CA, PIK3CB, ITPR1, ITPR2, ITPR3, ATM, RYR1, PDE1A	5 hours
22	Carbamazepine	SCN1A, SCN10A, SCN11A, SCN2A, SCN3A, SCN4A, SCN5A, SCN7A, SCN8A, SCN9A, CHRNA4, NR1I2	35 to 40 hours
23	Carbidopa	DDC	107 minutes
24	Cariprazine	DRD3, DRD2, HTR1A, HTR2B, HTR2A, HRH1, HTR2C, ADRA1A	31.6 to 68.4 hours
25	Chlordiazepoxide	GABRA1, GABRA2, GABRA3, GABRA4, GABRA5, GABRA6, GABRB1, GABRB2, GABRB3, GABRD, GABRE, GABRG1, GABRG2, GABRG3, GABRP, GABRQ	24-48 hours
26	Chlorpromazine	DRD2, DRD1, HTR1A, HTR2A, ADRA1A, ADRA1B, HRH1, KCNH2, DRD1, DRD5, DRD3, DRD4, DRD5, HTR2C, HTR2A, HTR2B, HTR2C, ADRA1A, ADRA1B, ADRA1D, ADRA2A, ADRA2B, ADRA2C, CHRM1, CHRM3, SMPD1, CALM1, ORM1, ORM2, HTR6, HTR7, HRH4	~ 30 hours
27	Citalopram	SLC6A4, HRH1	About 35 hours
28	Clomipramine	SLC6A4, HTR2A, HTR2B, HTR2C, SLC6A2, GSTP1	32 hours
29	Clonazepam	GABRA1, GABRA2, GABRA3, GABRA4, GABRA5, GABRA6, GABRB1, GABRB2, GABRB3, GABRD, GABRE, GABRG1, GABRG2, GABRG3, GABRP, GABRQ, GABRA1, GABRA2, GABRA3, GABRA5, GABRG1, GABRG2, GABRG3, NR1I2	30-40 hours
30	Clonidine	ADRA2B, ADRA2C, ADRA2A, ADRA1A, ADRA1B, ADRA1D	6-23h
31	Clorazepate	GABRA1, GABRA2, GABRA3, GABRA4, GABRA5, GABRA6, GABRB1, GABRB2, GABRB3, GABRD, GABRE, GABRG1, GABRG2, GABRG3, GABRP, GABRQ	40 to 50 hours
32	Clozapine	DRD2, DRD1, DRD3, DRD4, DRD5, HTR1A, HTR1B, HTR1D, HTR1E, HTR2A, HTR3A, HTR2C, HTR6, HTR7, HRH1, HRH4, ADRA1A, ADRA1B, ADRA2A, ADRA2B, ADRA2C, CHRM1, CHRM2, CHRM3, CHRM4, CHRM5, CALY, GSTP1, GABBR1, GABBR2, GABRA1, GABRB1, GABRG1	8 hours (range 4-12 hours)
33	Daridorexant	HCRTR1, HCRTR2	8 hours
34	Desipramine	SLC6A2, SLC6A4, HTR2A, ADRB2, ADRB1, SMPD1, HRH1, ADRA1A, ADRA1B, ADRA1D, CHRM1, CHRM2, CHRM3, CHRM4, CHRM5, HTR1A, HTR2C, DRD2, ADRA2A, ADRA2B, ADRA2C	7-60 hours
35	Desvenlafaxine	SLC6A2, SLC6A4, SLC6A3	11.1 hours
36	Dexmethylphenidate	SLC6A3, SLC6A2, SLC6A4	2.2 hours
37	Dextroamphetamine	SLC18A2, SLC6A2, SLC6A3, TAAR1, ADRA1B, ADRA1A, ADRA1B, ADRA1D, ADRA2A, ADRA2B, ADRA2C	11.75 hours
38	Diazepam	GABRA1, GABRA2, GABRA3, GABRA4, GABRA5, GABRA6, GABRB1, GABRB2, GABRB3, GABRD, GABRE, GABRG1, GABRG2, GABRG3, GABRP, GABRQ, GABRA1, GABRA2, GABRA3, GABRA5, GABRG1, GABRG2, GABRG3	> 24 hours
39	Diphenhydramine	HRH1, CHRM2	2.4-9.3 hours
40	Donepezil	ACHE, HTR2A, BCHE, NOS1, TNFAIP6, IL1B, NFKB2, NFKB1, GRIN1, GRIN2A, GRIN2B, GRIN2C, GRIN2D, GRIN3A, GRIN3B	70 hours
41	Doxepin	HRH1, HRH2, SLC6A2, SLC6A4, HTR2A, HTR2B, HTR2C, CHRM1, CHRM2, CHRM3, CHRM4, CHRM5, ADRA1A, ADRA1B, ADRA1D, HTR1A, HTR6, HRH4, KCNH2	15 hours
42	Doxylamine	HRH1, NR1I3, CHRM1, CHRM2, CHRM3, CHRM4, CHRM5	10 hours
43	Droperidol	ADRA1A, DRD2	134 ± 13 minutes
44	Duloxetine	SLC6A4, SLC6A2, SLC6A3	12 hours
45	Entacapone	COMT	0.4-0.7 hours
46	Esketamine	GRIN1,GRIN2A, GRIN2B,GRIN2C,GRIN2D,GRIN3A,GRIN3B, GRIN2B, EEF2, BDNF,NTRK2	7 to 12 hours
46	Estazolam	GABRA1, GABRA2, GABRA3, GABRA4, GABRA5, GABRA6, GABRB1, GABRB2, GABRB3, GABRD, GABRE, GABRG1, GABRG2, GABRG3, GABRP, GABRQ	10 to 24 hours
48	Eszopiclone	GABRA1, GABRA2, GABRA3, GABRA4, GABRA5, GABRA6, GABRB1, GABRB2, GABRB3, GABRD, GABRE, GABRG1, GABRG2, GABRG3, GABRP, GABRQ	6.1 hours
49	Etryptamine	targets not available	NA
50	Fluoxetine	SLC6A4, HTR2C, CHRNA2, CHRNA3, CHRNB4, CKS1B, KCNH2	24-72 hours
51	Fluphenazine	DRD2, DRD1, CALM1, AR, HTR2A, HTR2C	NA
52	Flurazepam	GABRA1, GABRA2, GABRA3, GABRA4, GABRA5, GABRA6, GABRB1, GABRB2, GABRB3, GABRD, GABRE, GABRG1, GABRG2, GABRG3, GABRP, GABRQ	2.3 hours
53	Fluvoxamine	SLC6A4, KCNH2	15.6 hours
54	Galantamine	ACHE, CHRNA7, BCHE	7 hours
55	Haloperidol	HTR2C, DRD2, HTR2A, DRD3, MCHR1, SLC18A2, SIGMAR1, HRH1, CHRM3, ADRA1A, ADRA2A, ADRA2B, ADRA2C, HTR1A, HTR6, HTR7, GRIN2B, DRD1	14.5-36.7 hours
56	Hydroxyzine	HRH1, KCNH2	14-25 hours
57	Iloperidone	HTR2A, DRD2, DRD1, DRD3, DRD4, HTR1A, HTR6, HTR7, ADRA1A, HRH1, ADRA2C	18-23 hours
58	Imipramine	SLC6A2, SLC6A4, HTR2A, HRH1, ADRA1A, ADRA1D, CHRM1, CHRM2, CHRM3, CHRM4, CHRM5, KCND2, KCND3, HTR2C, ADRA1B, HTR7, DRD1, DRD5, DRD2, KCNH2, SLC6A3, HTR1A, HTR6, KCNH1, ORM2	12 hours
59	Isocarboxazid	MAOA, MAOB	1.5-4 hours
60	Istradefylline	ADORA2A, ADORA1	64-69 hours
61	Lamotrigine	CACNA1E, SCN1A, SCN10A, SCN11A, SCN2A, SCN3A, SCN4A, SCN5A, SCN7A, SCN8A, SCN9A, ADORA1, ADORA2A, ADRA1A, ADRA2A, ADRB1, DRD1, DRD5, DRD2, GABRA1, GABRA2, GABRA3, GABRA4, GABRA5, GABRA6, GABRB1, GABRB2, GABRB3, GABRD, GABRE, GABRG1, GABRG2, GABRG3, GABRP, GABRQ, HRH1, OPRK1, CHRNA1, HTR2A, HTR3A, GRIA1	14-59 hours
62	Lecanemab	APP	5 to 7 days
63	Lemborexant	HCRTR1, HCRTR2	17 hours
64	Levomilnacipran	SLC6A4, SLC6A2	12 hours
65	Lisdexamfetamine Dimesylate	TAAR1	10 to 11.3 hours
66	Lithium carbonate	IMPA2, IMPA1, GSK3B, GRIA3	18 to 36 hours
67	Lorazepam	GABRA1, GABRA2, GABRA3, GABRA4, GABRA5, GABRA6, GABRB1, GABRB2, GABRB3, GABRD, GABRE, GABRG1, GABRG2, GABRG3, GABRP, GABRQ	14 hours
68	Loxapine	HTR2A, DRD2, HTR2C, HTR1A, HTR1B, HTR1D, HTR1E, HTR3A, HTR5A, HTR6, HTR7, ADRA1A, ADRA1B, ADRA2A, ADRA2B, ADRA2C, ADRB1, CHRM1, CHRM2, CHRM3, CHRM4, CHRM5, DRD1, DRD5, DRD3, DRD4, DRD5, HRH1, HRH2, HRH4, SLC6A4, SLC6A2, SLC6A3, DRD1	4 hours
69	Lumateperone	SLC6A4, GRIN2B, HTR2A, DRD2, DRD1	13 to 18 hours
70	Lurasidone	DRD2, HTR2A, HTR7, HTR1A, ADRA2C, ADRA2A	18 hours
71	Maprotiline	SLC6A2, HRH1, CHRM1, CHRM2, CHRM3, CHRM4, CHRM5, ADRA1A, ADRA1B, ADRA1D, HTR2A, HTR2C, HTR7, DRD2, ADRA2A, ADRA2B, ADRA2C	~ 51 hours
72	Mebanazine	This drug entry is a stub and has not been fully annotated. It is scheduled to be annotated soon.	NA
73	Melatonin	MTNR1A, MTNR1B, ESR1, RORB, CALM1, MPO, EPX, CALR, ASMT, NQO2	35 to 50 minutes
74	Memantine	GRIN1, GRIN2A, GRIN2B, GRIN2C, GRIN2D, GRIN3A, GRIN3B, HTR3A, CHRNA7, DRD2, GRIN1, GABRA1, GABRA2, GABRA3, GABRA4, GABRA5, GABRA6, GABRB1, GABRB2, GABRB3, GABRD, GABRE, GABRG1, GABRG2, GABRG3, GABRP, GABRQ, GLRA1, GLRA2, GLRA3, GLRA4, GLRB	60 to 80 hours
75	Methylphenidate	SLC6A3, HTR1A, SLC6A2	2.1 hours
76	Mirtazapine	HTR2A, ADRA2A, ADRA1A, ADRA1B, ADRA1D, HTR2C, OPRK1, HRH1	20-40 hours
77	Modafinil	SLC6A3, ADRA1B	23-215 hours
78	Molindone	DRD2, HTR1A, HTR2A, CHRM1	NA
79	Nefazodone	HTR2A, HTR2C, SLC6A4, HTR1A, SLC6A2, SLC6A3, ADRA1B, ADRA2A, ADRA1A, KCNH2	2-4 hours
80	Nialamide	MAOB, MAOA, COMT	NA
81	Nortriptyline	SLC6A2, SLC6A4, HTR2A, HTR1A, HRH1, ADRA1A, ADRA1D, HTR2C, ADRA1B, ADRA2A, ADRA2B, ADRA2C, ADRB1, ADRB2, ADRB3, DRD2, PGRMC1, SIGMAR1, Htr2c, CHRM1, CHRM2, CHRM3, CHRM4, CHRM5	26 hours
82	Olanzapine	HTR2A, DRD2, DRD1, DRD5, DRD3, DRD4, HTR2C, HTR3A, HTR6, HRH1, ADRA1A, ADRA1B, CHRM1, CHRM2, CHRM3, CHRM4, DRD1, DRD5, ADRB1, ADRB2, ADRB3, HTR1A, HTR1B, HTR1D, HTR1E, HTR1F, GABRA1, GABRA2, GABRA3, GABRA5, GABRG1, GABRG2, GABRG3	30 hours
83	Opicapone	COMT	1-2 hours
84	Oxazepam	GABRA1, GABRA2, GABRA3, GABRA4, GABRA5, GABRA6, GABRB1, GABRB2, GABRB3, GABRD, GABRE, GABRG1, GABRG2, GABRG3, GABRP, GABRQ	8.2 hours
85	Oxcarbazepine	SCN1A, SCN10A, SCN11A, SCN2A, SCN3A, SCN4A, SCN5A, SCN7A, SCN8A, SCN9A, SCN1B, SCN2B, SCN3B, SCN4B	2 hours
86	Paliperidone	HTR2A, DRD2, DRD4, DRD3, HTR2C, HRH1, ADRA1A, ADRA1B, HTR1D, ADRA2A, ADRA2B, ADRA2C, HTR1A, DRD1, HTR7	23 hours
87	Paroxetine	SLC6A4, SLC6A2, HTR2A, ADRA1A, ADRA1B, ADRA1D, ADRA2A, ADRA2B, ADRA2C, ADRB1, ADRB2, ADRB3, DRD2, HRH1, HTR1A, HTR1B, HTR1D, HTR1E, HTR1F, HTR2A, HTR2B, HTR2C, HTR3A, HTR3B, HTR3C, HTR3D, HTR3E, HTR4, HTR6, HTR7, CHRM1, CHRM2, CHRM3, CHRM4, CHRM5, HTR2B, DRD1, DRD5	21 hours
88	Pemoline	Not available	12 hours
89	Perphenazine	DRD2, DRD1, CALM1	8- 12 hours
90	Phenelzine	MAOA, MAOB, AOC3, ABAT, GPT, GPT2, GAD65	11.6 hours
91	Pheniprazine	This drug entry is a stub and has not been fully annotated. It is scheduled to be annotated soon	NA
92	Pimavenserin	HTR2A, HTR2C, SIGMAR1	57 hours
93	Pimozide	DRD2, DRD3, KCNH2, CALM1	29 ± 10 hours
94	Pitolisant	HRH3, KCNH2	10-12 hours
95	Pramipexole	DRD3, DRD2, DRD4, HTR1A, ADRA2A	8.5-12 hours
96	Prochlorperazine	DRD2, HRH1, ADRA1A, ADRA1B, ADRA1D, ADRA2A, ADRA2B, ADRA2C	8 hours
97	Protriptyline	SLC6A2, SLC6A4	NA
98	Quazepam	GABRA1, GABRA2, GABRA3, GABRA4, GABRA5, GABRA6, GABRB1, GABRB2, GABRB3, GABRD, GABRE, GABRG1, GABRG2, GABRG3, GABRP, GABRQ	39 hours
99	Quetiapine	HTR2A, DRD2, HTR1A, HTR1B, HTR1D, HTR1E, HTR2C, HTR3A, HTR6, HTR7, DRD1, DRD5, DRD3, DRD4, HRH1, ADRA1A, ADRA1B, ADRA1D, ADRA2A, ADRA2B, ADRA2C, CHRM1, CHRM2, CHRM3, CHRM4, CHRM5	6-7 hours
100	Ramelteon	MTNR1B, MTNR1A	~1-2.6 hours
101	Rasagiline	MAOB, BCL2	3 hours
102	Risperidone	HTR2A, DRD2, ADRA1B, ADRA2B, ADRA1A, ADRA2C, HRH1, HTR2C, HTR1D, HTR1A, HTR7, DRD1	3 hours
103	Rivastigmine	ACHE, BCHE	1.5 hours
104	Ropinirole	DRD3, DRD2, DRD4, ADRA1A, ADRA1B, ADRA1D, ADRA2A, ADRA2B, ADRA2C	~ 6 hours
105	Rotigotine	DRD3, DRD4, DRD2, DRD5, DRD1, HTR1A, ADRA2B	3 hours
106	Safinamide	MAOB	22 h
107	Secobarbital	GABRA2, GABRA3, GABRA4, GABRA5, GABRA6, GABRA1, CHRNA4, CHRNA7, GRIA2, GRIK2, GRIN1, GRIN2A, GRIN2B, GRIN2C, GRIN2D, GRIN3A, GRIN3B	NA
108	Selegiline	MAOB, MAOA	1.2-2 hours
109	Sertraline	SLC6A4, SLC6A3, PGRMC1, SIGMAR1, SLC6A2, SLC29A4	26 hours
110	Suvorexant	HCRTR1, HCRTR2	12 hours
111	Tasimelteon	MTNR1A, MTNR1B	1.3 ± 0.4 hours
112	Temazepam	GABRA1, GABRA2, GABRA3, GABRA4, GABRA5, GABRA6, GABRB1, GABRB2, GABRB3, GABRD, GABRE, GABRG1, GABRG2, GABRG3, GABRP, GABRQ	9 hours
113	Thioridazine	DRD2, DRD1, ADRA1A, ADRA1B, HTR2A, KCNH2	21-25 hours
114	Thiothixene	DRD2, DRD1, HTR2A	10-20 hours
115	Tiagabine	SLC6A1	7-9 hours
116	Tolcapone	COMT	2-3.5 hours
117	Topiramate	GABRA1, SCN1A, SCN10A, SCN11A, SCN2A, SCN3A, SCN4A, SCN5A, SCN7A, SCN8A, SCN9A, GRIK1, GRIK2, GRIK3, GRIK4, GRIK5, CA2, CA4, CACNA1C, CACNA1D, CACNA1F, CACNA1S, CACNB1, CACNB2, CACNB3, CACNB4, CA1, CA3, CACNA1E	19-23 hours
118	Tranylcypromine	MAOB, MAOA	1.5-3.2 hours
119	Trazodone	HTR2A, HTR2C, SLC6A4, HTR1A, HRH1, ADRA1A, ADRA2A, HTR2C	3-9 hours
120	Triazolam	GABRA1, GABRA2, GABRA3, GABRA4, GABRA5, GABRA6, GABRB1, GABRB2, GABRB3, GABRD, GABRE, GABRG1, GABRG2, GABRG3, GABRP, GABRQ	1.5-5.5 hours
121	Trifluoperazine	DRD2, CALY, ADRA1A, CALM1, TNNC1, S100A4	10-20 hours
122	Trihexyphenidyl	CHRM1, CHRM2, CHRM3, CHRM4, CHRM5	3.2 ± 0.3 hours
123	Trimipramine	SLC6A4, SLC6A2, SLC6A3, HTR2A, HTR1A, ADRA1A, ADRA1B, DRD2, ADRA2B, HRH1, HTR2C, HTR3A, HTR1D, ADRA2A, DRD1, DRD5, ADRB1, ADRB2, ADRB3, CHRM1, CHRM2, CHRM3, CHRM4, CHRM5, HTR2C	11-18 hrs
124	Valproic Acid	HDAC9, ACADSB, OGDH, ALDH5A1, SCN1A, SCN10A, SCN11A, SCN2A, SCN3A, SCN4A, SCN5A, SCN7A, SCN8A, SCN9A, SCN1B, SCN2B, SCN3B, SCN4B, HDAC2, PPARA, PPARD, PPARG, HDAC1, HDAC10, HDAC11, HDAC2, HDAC3, HDAC4, HDAC5, HDAC6, HDAC7, HDAC8, HDAC9, CDKN1A, HGF, ODC1, CD274	13-19 hours
125	Venlafaxine	SLC6A4, SLC6A2, SLC6A3	5 hours
126	Vilazodone	SLC6A4, HTR1A	25 hours
127	Vortioxetine	SLC6A4, HTR3A, HTR7, HTR1B, HTR1A, ADRB1, SLC6A2	66 hours
128	Zaleplon	GABRA1	~1 hour
129	Ziprasidone	DRD2, HTR2A, HTR1A, HTR1D, HTR2C, DRD1, DRD5, DRD3, DRD4, HTR1B, HTR1E, HTR6, HTR7, HRH1, ADRA1A, ADRA1B, ADRA2A, ADRA2B, ADRA2C, CHRM1, CHRM2, CHRM3, CHRM4, CHRM5, HTR3A, HTR3B, HTR3C, HTR3D, HTR3E, HTR5A	6-7 hours
130	Zolpidem	GABRA1, GABRA2, GABRA3, GABRG2	2.6 hours
131	Guanfacine	ADRA2A, ADRA2B	17 hours
132	Methamphetamine	SLC6A3, SLC6A4, SLC6A2, SLC18A2, SLC18A1, TAAR1, ADRA2A, ADRA2B, ADRA2C, MAOA, MAOB	4-5 hours
