# Supplementary material for: Integrated bioinformatics and interaction analysis to advance chronotherapies for mental disorders
Source: Front Pharmacol. 2024 Dec 5;15:1444342. doi: 10.3389/fphar.2024.1444342 (PMC11655208; doi:10.3389/fphar.2024.1444342)
Supplement: Supplementary file 7 [file Table5.xlsx]

## Sheet: Table S5
Table S5. Summary of the biological processes associated with the rhythmic drug targets
Sl. No.	Biological process	Count	Rhythmic drug targets	Fold enrichment	P-value	FDR
1	Signal transduction	54	CHRM2, GSK3B, GABRB2, CHRM3, GABRB1, PDE3B, ADRA1D, HTR2A, ADRA1B, ADRA1A, IMPA1, PDE4B, ADORA1, PDE4A, PDE8B, PDE8A, CHRNB2, PDE4D, PDE4C, ADRA2B, GABRG2, MTNR1A, ADORA2A, ADRB3, ADORA2B, PDE5A, PPARG, PDE9A, CD274, CHRNA3, PDE1B, CHRNA4, ADRB1, ADRB2, MCHR1, GLRA1, PDE6C, GABRE, DRD4, GABRQ, GABBR2, GABBR1, GABRA4, GABRA3, PDE2A, HTR1A, HTR1B, HCRTR2, NFKB1, NFKB2, PDE10A, PDE3A, PDE7B, PDE7A	5.82829	2.64723e-27	4.09791e-24
2	Ion transport	37	GRIA1, GABRB2, GABRB1, CHRNA3, CHRNA4, ITPR1, ITPR2, CACNA1D, GRIK1, ITPR3, CACNA1C, CACNA1E, GLRA1, SCN9A, SCN5A, SCN3B, SCN3A, SCN1B, GRIA3, KCNJ3, SCN1A, KCNH1, GABRQ, CHRNB2, KCNH2, KCND3, GABRA4, GABRA3, GRIN2B, GABRG2, GRIN1, CACNB2, CACNB3, CACNB4, SCN8A, SCN4A, SCN2B	9.24105	1.24395e-24	9.6282e-22
3	Chemical synaptic transmission	25	GRIA1, CHRM2, GABRB2, CHRM3, GABRB1, CHRNA3, CHRNA4, CACNA1C, HTR2A, CACNA1E, GLRA1, GABRE, DRD4, GABRQ, CHRNB2, GABRA4, GABRA3, HTR1A, HTR1B, GRIN2B, GABRG2, GRIN1, CACNB2, CACNB3, CACNB4	19.9873	2.91387e-24	1.50356e-21
4	Regulation of ion transmembrane transport	20	KCNH2, KCND3, CACNA1D, CACNA1C, CACNA1E, CACNB2, CACNB3, CACNB4, SCN8A, SCN9A, SCN7A, SCN4A, SCN5A, SCN3B, SCN3A, SCN1B, KCNJ3, SCN1A, SCN2B, KCNH1	20.9866	1.07334e-19	4.15381e-17
5	Regulation of synaptic vesicle exocytosis	17	CHRNB2, CHRM2, GSK3B, CHRNA3, CHRNA4, HTR1A, HTR1B, ADRB2, HTR2A, CACNA1E, ADRA1A, CACNB4, ADORA2A, ADORA2B, CALM1, DRD4, KCNH1	30.2207	2.50752e-19	7.76327e-17
6	cAMP catabolic process	9	PDE10A, PDE4D, PDE4C, PDE4B, PDE4A, PDE7B, PDE7A, PDE8B, PDE8A	151.104	2.50971e-17	6.47506e-15
7	Gamma-aminobutyric acid signaling pathway	12	GABRQ, GABRB2, GABBR2, GABRB1, GABBR1, CACNB4, BDNF, GABRA4, GABRA3, HTR1A, GABRE, GABRG2	58.4918	4.84932e-17	1.07239e-14
8	Regulation of membrane potential	17	GABRQ, CHRNB2, KCNH2, GABRB2, GABRB1, CHRNA3, CHRNA4, GABRA4, GABRA3, GRIK1, GABRG2, GRIN1, GLRA1, CACNB4, GABRE, SCN1A, KCNH1	21.2294	9.2423e-17	1.78839e-14
9	Neurological system process	13	GABRQ, CHRNB2, GABRB2, GABRB1, CHRNA3, CHRNA4, GABRA4, GABRA3, CACNA1E, GABRG2, GLRA1, CACNB4, GABRE	32.7391	4.20096e-15	7.22565e-13
10	Membrane depolarization during action potential	9	KCNH2, SCN8A, SCN9A, SCN7A, SCN4A, SCN5A, SCN3B, SCN3A, SCN1A	84.9958	3.45868e-14	5.35403e-12
11	Ion transmembrane transport	13	GABRQ, GRIA1, CHRNB2, GABRB2, GABRB1, CHRNA3, CHRNA4, GABRA4, GABRA3, GABRG2, GLRA1, GABRE, KCNH1	25.184	1.17456e-13	1.65292e-11
12	Neuronal action potential	11	CHRNB2, GRIA1, GLRA1, CHRNA4, SCN8A, SCN9A, SCN7A, SCN4A, SCN5A, SCN3A, SCN1A	32.591	1.08201e-12	1.39579e-10
13	Sodium ion transmembrane transport	12	SCN8A, SCN9A, SCN7A, SCN4A, GRIK1, SCN5A, SCN3B, SLC6A2, SCN3A, SCN1B, SCN2B, SCN1A	19.0868	3.16761e-11	3.7719e-09
14	Regulation of heart rate by cardiac conduction	9	KCNH2, CACNB2, KCND3, CACNA1D, CACNA1C, SCN5A, SCN3B, SCN1B, SCN2B	37.7759	7.27771e-11	8.04706e-09
15	Cardiac muscle cell action potential involved in contraction	7	CACNA1D, CACNA1C, SCN5A, SCN3B, SCN1B, SCN2B, SCN1A	75.5519	2.06452e-10	2.13058e-08
16	Calcium ion transport	13	CHRNB2, CHRNA4, ITPR1, ITPR2, CACNA1D, ITPR3, CACNA1C, CACNA1E, GRIN2B, GRIN1, CACNB2, CACNB3, CACNB4	13.0957	3.12689e-10	3.02527e-08
17	Inhibitory postsynaptic potential	7	GLRA1, ADORA2A, BDNF, CHRNA4, ADRB1, GRIK1, DRD4	70.5151	3.42236e-10	3.0847e-08
18	Synaptic transmission, gabaergic	8	GABRB2, GABBR2, GABBR1, GABRA4, GABRA3, GRIK1, GABRE, GABRG2	44.7715	3.58686e-10	3.0847e-08
19	Membrane depolarization	8	CHRNB2, CHRNA3, ADORA2A, CHRNA4, GRIK1, SCN5A, SCN3B, SCN1B	40.2943	8.08927e-10	6.47978e-08
20	Adenylate cyclase-activating adrenergic receptor signaling pathway	7	ADRB3, ADRB1, ADRA1D, ADRB2, ADRA1B, ADRA2B, ADRA1A	62.2192	8.37181e-10	6.47978e-08
21	Histone deacetylation	9	HDAC4, HDAC5, HDAC3, HDAC10, HDAC1, HDAC11, HDAC9, HDAC6, HDAC7	27.7537	1.00974e-09	7.44321e-08
22	Response to xenobiotic stimulus	16	HDAC4, BCHE, HDAC5, CHRNA3, MAOB, BDNF, ABAT, HTR2A, SLC6A2, ADRA1A, ADORA2A, SMPD1, BCL2, PDE3A, PPARG, CALR	7.48501	3.57173e-09	2.5132e-07
23	Memory	11	CHRNB2, APP, PGRMC1, BDNF, IL1B, PDE4D, ADRB1, ITPR3, HTR2A, GRIN2B, GRIN1	13.7367	7.26863e-09	4.8921e-07
24	Excitatory postsynaptic potential	8	CHRNA3, ADORA2A, BDNF, ADORA1, GRIK1, ADRB2, GRIN2B, GRIN1	28.7817	1.00403e-08	6.47601e-07
25	Membrane depolarization during cardiac muscle cell action potential	5	CACNA1C, SCN5A, SCN3B, SCN1B, SCN2B	125.92	2.64329e-08	1.63673e-06
26	Regulation of postsynaptic membrane potential	7	GRIA1, GABRB2, GABRA4, GABRA3, GABRE, GRIN2B, GABRG2	36.4733	3.01211e-08	1.79336e-06
27	Sensory perception of pain	9	CHRNB2, CHRNA4, SCN9A, ADRB1, HTR2A, SCN3B, CACNA1E, SCN3A, GRIN1	17.2143	4.95285e-08	2.83963e-06
28	Rhythmic process	11	GSK3B, HDAC3, PRKDC, HDAC1, PPARG, RORB, PPARA, GRIN2B, DRD4, NFKB2, GRIN1	10.7931	7.33998e-08	4.05796e-06
29	Synaptic transmission, glutamatergic	8	GRIA1, CACNB4, ADORA2A, GRIK1, ADRB2, GRIN2B, GRIA3, GRIN1	21.5862	7.9966e-08	4.26853e-06
30	Protein deacetylation	6	HDAC4, HDAC5, HDAC3, HDAC1, HDAC6, HDAC7	50.3679	9.07766e-08	4.68407e-06
31	Response to toxic substance	9	GRIA1, GABRB1, DDC, MAOB, SCN8A, GSTP1, SCN9A, BCL2, HTR1B	15.6314	1.06162e-07	5.30123e-06
32	Locomotory behavior	10	CHRNB2, APP, CHRNA3, ADORA2A, PDE1B, CHRNA4, SCN8A, ABAT, ADRA1B, CACNA1E	12.3855	1.13223e-07	5.47715e-06
33	Response to ethanol	10	CHRNB2, GABBR1, MAOB, GSTP1, BCL2, HTR1B, ABAT, PPARA, GRIN2B, GRIN1	11.9924	1.49521e-07	7.01387e-06
34	Response to amphetamine	7	ADORA2A, PDE1B, CALM1, ADRA1B, HDAC9, DRD4, GRIN1	27.8349	1.66775e-07	7.59315e-06
35	Fear response	5	BDNF, ADRB1, CACNA1E, GRIN2B, DRD4	83.9465	2.18659e-07	9.67097e-06
36	Chloride transmembrane transport	8	GABRQ, GABRB2, GLRA1, GABRB1, GABRA4, GABRA3, GABRE, GABRG2	17.7769	3.13104e-07	1.34635e-05
37	Neurotransmitter catabolic process	5	ACHE, MAOB, MAOA, ABAT, COMT	75.5519	3.62575e-07	1.51693e-05
38	Behavioral fear response	7	BDNF, BCL2, HTR1A, PDE8B, CACNA1E, GRIN2B, DRD4	23.505	4.7386e-07	1.93036e-05
39	Learning	8	CHRNB2, NTRK2, BCHE, APP, BDNF, COMT, GRIN2B, GRIN1	16.1177	6.1706e-07	2.44925e-05
40	Visual learning	8	CHRNB2, APP, PDE1B, CACNA1C, ADRA1B, PDE8B, CACNA1E, GRIN1	15.9057	6.75968e-07	2.616e-05
41	Calcium ion transmembrane transport	9	CACNB2, CACNB3, CACNB4, ITPR1, ITPR2, CACNA1D, ITPR3, CACNA1C, CACNA1E	12.0348	8.05947e-07	3.04294e-05
42	Positive regulation of mapk cascade	11	NTRK2, AR, APP, ADRB3, HGF, ADORA1, ADRA1D, ADRB2, ADRA1B, ADRA2B, ADRA1A	8.3107	8.326e-07	3.06873e-05
43	Associative learning	7	CHRNB2, APP, PGRMC1, ADRB2, GRIN2B, DRD4, GRIN1	20.7397	1.01448e-06	3.65212e-05
44	Positive regulation of heart rate by epinephrine-norepinephrine	4	ADRB1, ADRA1D, ADRA1B, ADRA1A	151.104	1.10339e-06	3.88194e-05
45	Negative regulation of pri-mirna transcription from rna polymerase ii promoter	6	HDAC4, APP, PPARG, PPARA, ESR1, PPARD	31.2628	1.18727e-06	4.0842e-05
46	Chloride transport	8	GABRQ, GABRB2, GLRA1, GABRB1, GABRA4, GABRA3, GABRE, GABRG2	14.0562	1.57334e-06	5.29463e-05
47	Transmembrane transport	15	KCNH2, KCND3, ITPR1, ITPR2, CACNA1D, ITPR3, CACNA1C, CACNA1E, SCN8A, SCN9A, SCN4A, SCN5A, SCN3A, SCN1A, KCNH1	4.97052	1.89318e-06	6.2354e-05
48	Adenylate cyclase-inhibiting g-protein coupled receptor signaling pathway	7	GABBR2, APP, GABBR1, MTNR1A, PDE2A, ADORA1, HTR1B	18.2367	2.19579e-06	7.08141e-05
49	cGMP catabolic process	4	PDE10A, PDE2A, PDE5A, PDE9A	120.883	2.7452e-06	8.49914e-05
50	Response to pyrethroid	4	DDC, SCN3A, SCN1B, SCN2B	120.883	2.7452e-06	8.49914e-05
51	Positive regulation of cytosolic calcium ion concentration	10	IL1B, ITPR1, ITPR3, ADRA1D, CACNA1C, HTR2A, ADRA1B, MCHR1, ADRA1A, ESR1	8.44155	2.87205e-06	8.67141e-05
52	Sodium ion transport	9	SCN8A, SCN9A, SCN4A, SCN5A, SCN3B, SCN3A, SCN1B, SCN2B, SCN1A	10.1488	2.92408e-06	8.67141e-05
53	Cardiac conduction	5	CACNA1D, CACNA1C, SCN3B, SCN1B, SCN2B	47.2199	3.04753e-06	8.67141e-05
54	Calcium ion transport into cytosol	5	CACNB3, BCL2, ITPR3, CACNA1C, ADRA1A	47.2199	3.04753e-06	8.67141e-05
55	Positive regulation of neuron apoptotic process	8	HDAC4, APP, GSK3B, NQO2, HDAC3, BDNF, IL1B, HTR2A	12.7245	3.08093e-06	8.67141e-05
56	Negative regulation of camp-mediated signaling	5	PDE10A, PDE4D, PDE3B, PDE2A, PDE3A	44.4423	3.96495e-06	0.000109603
57	Positive regulation of excitatory postsynaptic potential	6	APP, GSK3B, CACNB3, GRIN2B, DRD4, GRIN1	23.8585	4.78584e-06	0.000127732
58	G-protein coupled receptor signaling pathway, coupled to cyclic nucleotide second messenger	6	CHRM2, CHRM3, HTR1A, HTR1B, HTR2A, DRD4	23.8585	4.78584e-06	0.000127732
59	Regulation of cardiac muscle cell contraction	5	PDE4D, PDE4B, ADORA1, ADRB1, SCN5A	41.9733	5.07186e-06	0.000130854
60	Synaptic transmission, cholinergic	5	CHRNB2, CHRM3, CHRNA3, ADORA2A, CHRNA4	41.9733	5.07186e-06	0.000130854
61	Negative regulation of gamma-aminobutyric acid secretion	4	GABBR1, HTR1A, HTR1B, ABAT	100.736	5.46397e-06	0.000138659
62	Regulation of circadian rhythm	7	GSK3B, HDAC3, PRKDC, PPARG, RORB, PPARA, DRD4	15.3294	6.1302e-06	0.000153057
63	Regulation of vasoconstriction	5	HTR1A, CACNA1C, ADRA1B, ADRA2B, ADRA1A	39.7641	6.39167e-06	0.000157052
64	Negative regulation of neuron death	7	GABRB2, APP, GSK3B, BDNF, ITPR1, PPARA, ESR1	13.9174	1.07673e-05	0.000260433
65	Behavioral response to cocaine	5	BDNF, ABAT, HTR2A, ADRA1B, DRD4	34.3418	1.18796e-05	0.000282918
66	Peptidyl-lysine deacetylation	4	HDAC4, HDAC10, HDAC9, HDAC6	75.5519	1.51522e-05	0.000344936
67	Regulation of multicellular organismal process	4	HDAC4, HDAC5, HDAC9, HDAC7	75.5519	1.51522e-05	0.000344936
68	Response to acetylcholine	4	CHRNB2, CHRM3, CHRNA3, CHRNA4	75.5519	1.51522e-05	0.000344936
69	Smooth muscle contraction	5	CHRNB2, CHRM3, PDE4D, CACNA1C, ADRB2	31.4799	1.70817e-05	0.000383225
70	Response to nicotine	6	CHRNB2, CHRNA3, GABBR1, CHRNA4, BCL2, ABAT	18.1324	1.89654e-05	0.000419407
71	Cardiac muscle contraction	6	KCNH2, TNNC1, SCN5A, SCN3B, SCN1B, SCN2B	17.7769	2.09166e-05	0.000456041
72	Negative regulation of synaptic transmission, gabaergic	4	BDNF, ADORA1, HTR1B, GRIK1	67.1572	2.2619e-05	0.000479647
73	Regulation of atrial cardiac muscle cell membrane depolarization	4	SCN5A, SCN3B, SCN1B, SCN2B	67.1572	2.2619e-05	0.000479647
74	Negative regulation of map kinase activity	6	GSK3B, IL1B, SMPD1, GSTP1, PPARG, PIK3CB	17.435	2.30205e-05	0.000481563
75	Positive regulation of vasoconstriction	6	CHRM3, PDE5A, ADRA1D, HTR2A, ADRA1B, ADRA1A	16.7893	2.77192e-05	0.000565928
76	Acetylcholine receptor signaling pathway	5	CHRNB2, CHRM3, ACHE, CHRNA3, CHRNA4	27.9822	2.77846e-05	0.000565928
77	Negative regulation of cell proliferation	13	HDAC4, BCHE, APP, GABBR1, CDKN1A, AR, CACNB4, ADORA2A, ADORA2B, IL1B, BCL2, ADORA1, PPARG	4.52615	2.99928e-05	0.000602972
78	Behavioral response to nicotine	4	CHRNB2, CHRNA3, CHRNA4, PPARA	60.4415	3.21575e-05	0.000616346
79	Negative regulation of striated muscle tissue development	4	HDAC5, BDNF, HDAC9, HDAC7	60.4415	3.21575e-05	0.000616346
80	Regulation of dopamine metabolic process	4	CHRNB2, PDE1B, HTR1A, DRD4	60.4415	3.21575e-05	0.000616346
81	Action potential	5	CHRNB2, GLRA1, CHRNA4, GRIN2B, SCN1A	26.9828	3.22507e-05	0.000616346
82	Negative regulation of inflammatory response	8	ADORA2A, HGF, ADORA1, PPARG, ADRB2, PPARA, NFKB1, PPARD	8.82357	3.41368e-05	0.000644436
83	Behavioral response to pain	5	SCN9A, GRIK1, CACNA1E, GRIN2B, SCN3A	26.0524	3.72208e-05	0.000694191
84	Regulation of long-term neuronal synaptic plasticity	5	APP, BDNF, GRIK1, GRIN2B, GRIN1	25.184	4.27291e-05	0.000782966
85	Neuronal action potential propagation	4	NTRK2, CACNB4, SCN1B, SCN1A	54.9468	4.40039e-05	0.000782966
86	Regulation of cell communication	4	ADORA2A, ADORA2B, ADORA1, GRIN1	54.9468	4.40039e-05	0.000782966
87	Histone h4 deacetylation	4	HDAC4, HDAC3, HDAC1, HDAC9	54.9468	4.40039e-05	0.000782966
88	Phospholipase c-activating g-protein coupled receptor signaling pathway	7	ITPR1, ADRA1D, HTR2A, ADRA1B, ADRA1A, ESR1, HCRTR2	10.7931	4.60745e-05	0.000810492
89	cAMP-mediated signaling	5	PDE4D, PDE2A, PDE3A, PDE7B, PDE7A	24.3716	4.88103e-05	0.00084897
90	Negative regulation of transcription from rna polymerase ii promoter	20	HDAC4, APP, HDAC5, HDAC3, HDAC10, HDAC1, NR1I3, PDE2A, NR1I2, HDAC9, ESR1, HDAC6, NFKB1, HDAC7, AR, IL1B, PPARG, CALR, PPARA, PPARD	2.89748	5.21562e-05	0.000897087
91	Cellular response to camp	6	APP, PDE4D, PDE2A, ITPR1, ITPR2, ITPR3	14.6229	5.43837e-05	0.00092512
92	Circadian rhythm	7	NTRK2, GSK3B, DDC, MTNR1A, BDNF, HDAC1, SCN9A	9.97855	7.15384e-05	0.00120371
93	Positive regulation of apoptotic process	12	APP, GSK3B, PRKDC, IL1B, SMPD1, ITPR1, ADRB1, PPARG, PDE5A, ADRB2, CALM1, GRIN1	4.49937	7.30421e-05	0.0012158
94	Regulation of neuron apoptotic process	5	GABRB2, BDNF, SIGMAR1, ESR1, GRIN1	19.8821	0.000110502	0.00181975
95	Histone h3 deacetylation	4	HDAC4, HDAC3, HDAC1, HDAC9	40.2943	0.000119029	0.00191934
96	Negative regulation of synaptic transmission, glutamatergic	4	ADORA1, HTR1B, GRIK1, HTR2A	40.2943	0.000119029	0.00191934
97	B cell activation	5	CHRNB2, HDAC5, CHRNA4, HDAC9, HDAC7	19.3723	0.000122506	0.0019351
98	Regulation of calcium ion transport	5	ADORA2A, BCL2, CACNA1D, ADRB1, ADRB2	19.3723	0.000122506	0.0019351
99	Positive regulation of the force of heart contraction by epinephrine-norepinephrine	3	ADRB1, ADRA1B, ADRA1A	151.104	0.000127939	0.00194166
100	Regulation of striated muscle cell differentiation	3	HDAC4, HDAC5, HDAC9	151.104	0.000127939	0.00194166
101	Membrane depolarization during atrial cardiac muscle cell action potential	3	CACNB2, CACNA1C, SCN5A	151.104	0.000127939	0.00194166
102	Norepinephrine-epinephrine-mediated vasodilation involved in regulation of systemic arterial blood pressure	3	ADRB3, ADRB1, ADRB2	151.104	0.000127939	0.00194166
103	Cellular calcium ion homeostasis	7	CACNB4, BCL2, CACNA1C, PIK3CB, HTR2A, GRIN2B, GRIN1	8.88845	0.000135744	0.00204011
104	Cellular response to insulin stimulus	7	PIK3CA, PRKDC, GSTP1, PDE3B, PPARG, GPT, HDAC9	8.81438	0.000142126	0.00210925
105	Ionotropic glutamate receptor signaling pathway	4	APP, GRIK1, GRIN2B, GRIN1	37.7759	0.000145794	0.00210925
106	Regulation of smooth muscle contraction	4	CHRM2, CHRNA3, ADRB2, ADRA2B	37.7759	0.000145794	0.00210925
107	Diet induced thermogenesis	4	ADRB3, ADRB1, PPARG, ADRB2	37.7759	0.000145794	0.00210925
108	Nervous system development	12	HDAC5, NTRK2, APP, GSK3B, CHRNA3, BDNF, SIGMAR1, GRIK1, SCN3B, HDAC9, SCN2B, HDAC7	4.08388	0.00017113	0.00245287
109	Negative regulation of synaptic transmission	4	BCHE, GABBR1, IL1B, DRD4	35.5538	0.000176186	0.00250217
110	Positive regulation of sequence-specific dna binding transcription factor activity	7	HDAC4, HDAC5, APP, BDNF, IL1B, PPARG, ESR1	8.19943	0.00021093	0.00296837
111	Response to cocaine	5	CHRNB2, HDAC5, SMPD1, HTR1B, ABAT	16.7893	0.000215257	0.00300196
112	Regulation of blood pressure	6	AOC3, PPARG, ADRA1D, CACNA1C, ADRA1B, ADRA1A	10.6661	0.000244352	0.0033773
113	Regulation of skeletal muscle fiber differentiation	3	HDAC4, HDAC5, HDAC9	113.328	0.000254775	0.00349019
114	Cellular response to xenobiotic stimulus	6	KCNH2, DDC, IL1B, PDE4B, PDE4A, HTR1B	10.4209	0.000272388	0.00369875
115	Adult walking behavior	5	GLRA1, CACNB4, SCN8A, CACNA1C, SCN1A	15.74	0.000276868	0.00372688
116	Regulation of cardiac muscle contraction	4	ADORA1, CALM1, ADRA1B, ADRA1A	30.2207	0.000291141	0.00388523
117	Regulation of muscle contraction	4	CHRNA3, TNNC1, ADRA1B, ADRA1A	27.4734	0.000389535	0.00515384
118	Positive regulation of fatty acid metabolic process	3	PPARG, PPARA, PPARD	90.6622	0.000422795	0.00540898
119	Positive regulation of calcium ion transmembrane transport via high voltage-gated calcium channel	3	CACNB2, CACNA1D, CACNA1C	90.6622	0.000422795	0.00540898
120	Regulation of skeletal muscle fiber development	3	HDAC4, HDAC5, HDAC9	90.6622	0.000422795	0.00540898
121	Membrane depolarization during av node cell action potential	3	CACNB2, CACNA1C, SCN5A	90.6622	0.000422795	0.00540898
122	Detection of mechanical stimulus involved in sensory perception of pain	4	CACNB3, HTR2A, GRIN2B, SCN1A	26.2789	0.000445819	0.00565678
123	Negative regulation of neuron apoptotic process	8	GABRB2, NTRK2, PIK3CA, ADORA2A, BDNF, BCL2, ESR1, GRIN1	5.81168	0.000455868	0.00573727
124	Response to hypoxia	8	CHRNB2, CHRNA4, ADORA1, ITPR1, ITPR2, ABAT, PPARA, GRIN2B	5.75633	0.000482684	0.00602577
125	Startle response	4	GLRA1, GRIN2B, GRIN1, KCNH1	25.184	0.000507067	0.00622968
126	Positive regulation of sodium ion transport	4	ADRB2, SCN5A, SCN3B, SCN1B	25.184	0.000507067	0.00622968
127	Regulation of dendrite morphogenesis	4	CHRNB2, GSK3B, CHRNA3, GRIN1	24.1766	0.000573453	0.00694015
128	Vasodilation	5	ADORA2A, ADORA2B, ADORA1, ADRB2, PPARD	13.0262	0.000573863	0.00694015
129	Positive regulation of transcription from rna polymerase ii promoter	20	HDAC4, APP, HDAC5, GSK3B, HDAC3, PRKDC, HDAC1, NR1I3, NR1I2, ADRB2, RORB, ESR1, NFKB1, NFKB2, GRIN1, AR, IL1B, PPARG, PPARA, PPARD	2.39277	0.000601572	0.00721887
130	Protein kinase b signaling	6	GSK3B, PIK3CA, IL1B, PIK3CB, HTR2A, PPARD	8.6345	0.000647894	0.00771492
131	Negative regulation of transcription, dna-templated	14	HDAC4, HDAC5, HDAC3, HDAC10, HDAC1, NR1I3, NR1I2, RORB, HDAC9, NFKB1, HDAC7, AR, PPARG, CALR	3.0482	0.000662883	0.00783315
132	Positive regulation of peptidyl-serine phosphorylation	6	NTRK2, APP, PIK3CA, BDNF, BCL2, HDAC6	8.55304	0.000676426	0.00793264
133	Positive regulation of heart rate	4	ADRB1, SCN5A, SCN3B, ADRA1A	22.3857	0.000722319	0.00828259
134	Calcium ion import	4	CACNB2, CACNA1D, CACNA1C, CACNA1E	22.3857	0.000722319	0.00828259
135	cGMP-mediated signaling	4	ADORA2B, PDE2A, PDE3A, PDE9A	22.3857	0.000722319	0.00828259
136	Positive regulation of gene expression	13	GRIA1, NTRK2, APP, GSK3B, PDE2A, NR1I2, PIK3CB, NFKB1, AR, IL1B, PPARG, CALR, PPARD	3.17342	0.000797142	0.00903143
137	Wound healing	6	CDKN1A, SMPD1, ADRB1, ADRB2, PPARA, PPARD	8.24202	0.000800053	0.00903143
138	Regulation of metabolic process	4	NTRK2, BDNF, HDAC9, HDAC7	21.5862	0.000805128	0.00903143
139	System process	3	CACNA1D, CACNA1C, CACNA1E	64.7587	0.000880238	0.00980294
140	Regulation of dopamine secretion	4	CHRNB2, CHRNA4, HTR1B, HTR2A	20.8419	0.000893732	0.00988212
