# Supplementary material for: Integrated bioinformatics and interaction analysis to advance chronotherapies for mental disorders
Source: Front Pharmacol. 2024 Dec 5;15:1444342. doi: 10.3389/fphar.2024.1444342 (PMC11655208; doi:10.3389/fphar.2024.1444342)
Supplement: Supplementary file 8 [file Table7.xlsx]

## Sheet: Table S7
Table S7. Details of the ligands used in docking analysis
Sl. No.	Clock modulator/Ligand	Target clock component	Mode of action	3D Structure	PubChem ID	Source
1	KL001	CRY 1/2	CRY1 activator		2888648	PMID: 22798407
2	ARN5187	REV-ERB α/β	REV-ERB antagonist		46965865	PMID: 32226546
3	SR9009	REV-ERB α/β	REV-ERB agonist		57394020	PMID: 32226546
4	SR9011	REV-ERB α/β	REV-ERB agonist		57394021	PMID: 32226546
5	GSK4112	REV-ERB α/β	REV-ERB agonist		50905018	PMID: 32226546
6	GSK2945	REV-ERB α/β	REV-ERB agonist		71682479	PMID: 32226546
7	Tideglusib	GSK-3 α/β	GSK3 inhibitor		11313622	PMID: 35126052
8	9-ING-41	GSK-3 α/β	GSK3 inhibitor		44582816	PMID: 31882719
9	AR-A014418	GSK-3 α/β	GSK3 inhibitor		448014	PMID: 35126052
10	TWS119	GSK-3 α/β	GSK3 inhibitor		9549289	PMID: 35126052
11	LY2090314	GSK-3 α/β	GSK3 inhibitor		10029385	PMID: 35126052
12	CHIR99021	GSK-3 α/β	GSK3 inhibitor		9956119	PMID: 35126052
13	AICAR	AMPK	AMPK agonist		17513	PMID: 29844217
14	Umbralisib (TGR-1202)	CK 1/2	CK1ε inhibitor		72950888	PMID: 32634240
15	CX-4945	CK 1/2	CK2 inhibitor		24748573	PMID: 33994545
16	GO289	CK 1/2	CK2 inhibitor		136819792	PMID: 30746467
17	D4476	CK 1/2	CK 1 inhibitor		6419753	PMID: 34536148
18	Longdaysin	CK 1/2	CK1 δ/ε inhibitor		49830252	PMID: 30746467
19	Nobiletin	RORs	ROR α/γ agonist		72344	PMID: 30718998
20	SR8278	RORs	REV-ERB antagonist		53393127	PMID: 21043485
21	SR2211	RORs	ROR antagonist		51035449	PMID: 25500868
22	MLN4924	RORs	ROR-α stabilization		16720766	PMID: 27602774
23	Neoruscogenin	RORs	ROR-α agonist		9910474	PMID: 28968186
24	SR1555	RORs	RORγ antagonist		71470549	PMID: 25500868
25	XY018	RORs	RORγ antagonist		130248006	PMID: 35750301
26	GSK805	RORs	RORγ antagonist		71285927	PMID: 35750301
27	Digoxin	RORs	RORγ antagonist		2724385	PMID: 21441909
28	Ursolic Acid	RORs	RORγ antagonist		64945	PMID: 21566134
