# Supplementary material for: Integrated bioinformatics and interaction analysis to advance chronotherapies for mental disorders
Source: Front Pharmacol. 2024 Dec 5;15:1444342. doi: 10.3389/fphar.2024.1444342 (PMC11655208; doi:10.3389/fphar.2024.1444342)
Supplement: Supplementary file 9 [file Table8.xlsx]

## Sheet: Table S8
Table S8. Binding free energies of the interaction studies performed by autodocking (N=5).
The average of binding free energy (kcal/mol) was calculated when docking was performed 5 times for each ligand with the eight proteins
	PPARA
Ligand	Average	SD
Valproic acid	-9.04	1.13
	ACHE		ADRB1		CALM1		CALR		GSK3B		MTNR1A		PPARA		SIGMAR1
Ligands	Average	SD	Average	STDV	Average	STDV	Average	STDV	Average	STDV	Average	STDV	Average	STDV	Average	STDV
9-ING-41	-9.7	0.07	-9.4	0	-8	0.19	-7.86	0.05	-9.28	0.04	-9.22	0.08	-9.08	0.62	-9	0.07
AICAR	-6.88	0.18	-6.3	0.14	-6.2	0	-5.6	0	-5.8	0	-6.3	0	-7.1	0	-7.5	0.17
AR-A014418	-9.64	0.09	-9.38	0.04	-8.16	0.44	-7.84	0.05	-9.3	0	-9.2	0.14	-7.82	0.94	-9.04	0.05
ARN5187	-8.06	0.23	-8.54	0.51	-7.64	0.17	-6.5	0	-8.38	0.04	-8.22	0.04	-8.44	0.86	-10.26	1.44
CHIR99021	-8.46	0.43	-8.12	0.43	-7.24	0.21	-6.56	0.13	-8.22	0.13	-8.06	0.42	-9.04	0.29	-8.58	2.26
CX-4945	-8.7	0	-9	0	-8.5	0	-7.36	0.05	-9.36	0.05	-9.32	0.04	-8.98	0.53	-10.2	0
D4476	-10.1	0.12	-9.96	0.37	-8.92	0.04	-7.3	0	-9.5	0	-8.94	0.6	-9.52	0.63	-8.56	0.05
Digoxin	-10.86	0.13	-10.02	0.13	-8.94	0.09	-8.28	0.08	-10.6	0	-9.6	0	-8.16	0.05	-8.26	0.11
GO289	-7.3	0.35	-7.32	0.29	-6.66	0.13	-5.86	0.21	-8	0	-7.18	0.16	-7.1	0.73	-8.42	0.43
GSK805	-8.62	0.04	-8.34	0.17	-8.48	0.55	-6.78	0.24	-7.96	0.13	-9.2	0	-9	0.51	-8.18	0.84
GSK2945	-7.44	0.05	-7.98	0.11	-7.28	0.24	-6.3	0.3	-8.3	0	-7.4	0.22	-8.12	1.09	-7.6	0.91
GSK4112	-6.74	0.05	-7.62	0.18	-6.6	0	-5.9	0.14	-7.26	0.05	-6.5	0.25	-7.82	0.25	-7.66	1.26
KL001	-9.2	0	-8.46	0.05	-7.28	0.23	-5.84	0.09	-8.46	0.05	-7.78	0.04	-6.72	0.89	-9.04	0.05
Longdaysin	-8.56	0.05	-5.48	8.04	-7.2	0	-7.38	0.04	-8.06	0.05	-8.3	0	-8.3	0	-10.42	0.13
LY2090314	-11.7	0	-10.24	0.05	-8.9	0	-7.8	0	-9.46	0.09	-9.76	0.33	-8.1	0	-10	0
MLN4924	-9.08	0.04	-8.88	0.31	-7.62	0.16	-7.8	0	-8.76	0.05	-8.56	0.05	-9.46	0.05	-11.06	1.08
Neoruscogenin	-9.3	0	-9.22	0.04	-8.42	0.04	-7.6	0	-10	0	-9.3	0	-7.54	0.31	-8.94	0.15
Nobiletin	-8.2	0	-7.7	0	-4.5	6.71	-5.82	0.04	-7.76	0.05	-7.12	0.04	-7.04	0.09	-8.82	0.26
SR8278	-9	0	-9.2	0	-7.5	0	-6.86	0.18	-8	0.07	-8.24	0.05	-9.2	0	-10.78	0.36
SR1555	-8.68	0.16	-8.42	0.08	-7.84	0.19	-7.6	0.35	-8.18	0.11	-9.5	0.14	-8.46	0.09	-10.98	1.72
SR2211	-8.74	0.24	-9.26	0.13	-8.06	0.27	-6.84	0.15	-8.1	0	-9	0.27	-9.92	0.04	-8.3	0
SR9009	-8.08	0.11	-8.18	0.16	-6.78	0.13	-6.34	0.18	-7.66	0.13	-7.32	0.04	-7.94	0.44	-7.56	0.95
SR9011	-8.14	0.09	-8.2	0.12	-6.76	0.22	-6.62	0.22	-7.76	0.05	-7.66	0.11	-7.32	1	-7.74	0.71
TGR-1202	-9.9	0	-9.4	0	-8.58	0.57	-7.72	0.36	-9.66	0.45	-9.16	0.05	-8.28	0.25	-9.72	0.18
Tideglusib	-8.56	0.09	-8.44	0.56	-7.8	0	-6.4	0	-9.1	0	-8.56	0.05	-8.08	0.9	-10.1	0.46
TWS119	-8.68	0.04	-8.92	0.04	-7.9	0	-7.06	0.05	-8.9	0	-8.88	0.04	-8.98	0.29	-11.7	0.41
Ursolic Acid	-9.2	0	-8.82	0.19	-8.5	0	-8.06	0.05	-9.3	0	-8	0	-7.7	0	-8.44	0.13
XY018	-8.64	0.09	-8.86	0.3	-8.12	0.2	-7.16	0.05	-8.6	0	-8.98	0.04	-9.58	1.11	-10.64	1.32
